# Supplementary material for: Methyl 3-(2-chlorophenyl)-2-(1H-indol-3-ylmethyl)-5-[1-(4-methoxyphenyl)-4-oxo-3-phenylazetidin-2-yl]-4-nitropyr­rolidine-2-carboxylate
Source: Acta Crystallogr Sect E Struct Rep Online. 2008 May 14;64(Pt 6):o1070–1. doi: 10.1107/S1600536808013585 (PMC2961341; doi:10.1107/S1600536808013585)
Supplement: Supplementary file 2 [file e-64-o1070-Isup2.hkl]

#
# h,k,l, Fc-squared, Fo-squared, sigma(Fo-squared) and status flag
#
data_I
_shelx_title ' NA235 in P-1'
_shelx_refln_list_code          4
_shelx_F_calc_maximum      145.92
_exptl_crystal_F_000       696.00
_reflns_d_resolution_high  0.8412
 
loop_
 _symmetry_equiv_pos_as_xyz
 'x, y, z'
 '-x, -y, -z'
 
_cell_length_a    10.3993
_cell_length_b    12.5001
_cell_length_c    14.2110
_cell_angle_alpha  93.766
_cell_angle_beta   99.962
_cell_angle_gamma 114.066
 
_shelx_F_squared_multiplier     1.000
 
loop_
 _refln_index_h
 _refln_index_k
 _refln_index_l
 _refln_F_squared_calc
 _refln_F_squared_meas
 _refln_F_squared_sigma
 _refln_observed_status
   2   0   0        3.37        4.52      0.84 o
   4   0   0       61.23        6.97     13.24 o
   5   0   0       19.70       29.63      3.66 o
   6   0   0      101.47      118.75     13.38 o
   7   0   0      322.35      377.01     40.83 o
   8   0   0       40.68       48.86     10.85 o
   9   0   0        4.04        3.33      1.46 o
  10   0   0       54.26       60.75      8.96 o
  11   0   0        7.77        8.47      3.70 o
 -11   1   0       10.26       10.66      1.63 o
 -10   1   0        0.43       -0.48      1.01 o
  -9   1   0       32.45       22.23      4.77 o
  -8   1   0      187.98        0.46     43.00 o
  -7   1   0       33.16       20.83      4.53 o
  -6   1   0      119.86      126.76     19.82 o
  -4   1   0      231.61      250.28     30.38 o
  -3   1   0      649.76        2.43      9.01 o
   0   1   0      870.52       -0.36      0.36 o
   1   1   0     4225.44     4767.10    365.24 o
   3   1   0     1222.89     1412.31    129.37 o
   4   1   0      144.54      147.82     14.58 o
   5   1   0       34.56       29.32      3.90 o
   6   1   0        7.71       12.39      2.42 o
   7   1   0      154.35      -32.18     40.81 o
   8   1   0        5.96        4.01      2.80 o
   9   1   0        4.03        5.57      4.75 o
  10   1   0       92.59      108.60     13.77 o
 -11   2   0       10.79        7.43      1.86 o
 -10   2   0        2.14       -0.43      1.65 o
  -9   2   0        6.05        1.03      3.67 o
  -7   2   0        6.68        7.66      1.70 o
  -1   2   0     3682.25     3930.72    336.14 o
   0   2   0     6035.42     6539.26    708.23 o
   1   2   0     4606.38     5217.71    420.85 o
   2   2   0     2065.65     2345.05    231.96 o
   3   2   0      405.19      425.42     42.14 o
   4   2   0      478.42      638.64     63.20 o
   5   2   0       14.83       14.84      3.31 o
   7   2   0       37.47       -9.14     19.73 o
   8   2   0        0.55       -1.50      1.50 o
   9   2   0        6.11        6.15      1.82 o
  10   2   0        0.42        0.55      4.16 o
 -11   3   0       15.08       19.84      5.19 o
 -10   3   0       64.65       53.71     12.78 o
  -9   3   0      233.52      -17.74     36.70 o
  -8   3   0        4.47        8.30      5.10 o
  -4   3   0       20.80       -2.16      9.18 o
  -2   3   0     2628.97     2863.13    283.18 o
  -1   3   0      693.68      766.08     65.89 o
   0   3   0      138.04      184.76     15.71 o
   1   3   0     1597.57     1748.65    149.53 o
   2   3   0        3.03        2.27      2.03 o
   4   3   0      168.42       -1.24     18.94 o
   5   3   0        2.03       -1.48      2.07 o
   6   3   0       52.56       62.51     11.02 o
   7   3   0       26.32       36.24      4.89 o
   8   3   0       29.98       33.23      4.34 o
   9   3   0        0.95        3.83      2.30 o
 -12   4   0        0.20        0.60      1.49 o
 -11   4   0       45.25       43.60     10.84 o
 -10   4   0      129.75      115.28     28.17 o
  -6   4   0       44.50        4.88     12.93 o
  -2   4   0      211.35      195.97     19.49 o
  -1   4   0       60.95       81.97      7.02 o
   0   4   0     1497.14     1492.49    120.01 o
   1   4   0     4128.97     2644.96    636.37 o
   4   4   0      101.82      102.47     18.77 o
   5   4   0        4.33        2.57      4.02 o
   6   4   0       34.62       28.64      6.62 o
   7   4   0       34.18       39.12      8.26 o
   8   4   0       29.90       46.97      6.09 o
   9   4   0        0.02       -1.08      3.93 o
 -12   5   0       23.77       36.03      8.99 o
  -7   5   0       46.73        4.09     18.05 o
  -6   5   0       16.40       23.28      4.58 o
  -5   5   0      679.05      851.62    119.48 o
  -4   5   0     1125.69     1317.74    130.26 o
  -3   5   0     1877.65     2041.02    201.74 o
  -2   5   0       45.30       26.73      3.49 o
  -1   5   0      275.52      291.32     24.96 o
   0   5   0     1058.47     1225.54    104.64 o
   1   5   0      134.96      142.86     14.36 o
   2   5   0      957.91     1125.56    121.92 o
   3   5   0       27.19       20.77      2.57 o
   4   5   0      144.45      199.66     22.27 o
   5   5   0      480.37      546.76     59.07 o
   6   5   0        3.41        2.02      2.44 o
   7   5   0      100.25      117.51     17.10 o
   8   5   0        0.70       -1.48      1.48 o
  -8   6   0      836.32      871.31    122.28 o
  -7   6   0      275.83      304.80     37.01 o
  -6   6   0      254.36      307.44     43.15 o
  -5   6   0      174.46      236.69     25.60 o
  -4   6   0       14.98        6.84      0.91 o
  -3   6   0       61.02       91.98      9.33 o
  -2   6   0     2908.81     3184.58    315.00 o
  -1   6   0       61.34       77.40      7.69 o
   0   6   0       81.18       85.01      7.53 o
   1   6   0        0.09        2.27      1.72 o
   2   6   0       93.04      119.06     17.64 o
   3   6   0      780.97      955.42    103.50 o
   4   6   0        0.06       -2.15      2.15 o
   5   6   0        0.00       -2.21      2.62 o
   6   6   0        6.98        5.34      1.91 o
   7   6   0       10.77       15.26      2.89 o
 -11   7   0        3.91        3.12      1.49 o
 -10   7   0       55.20       47.14      8.28 o
  -9   7   0        9.21       10.26      4.45 o
  -8   7   0      754.75      816.70     99.14 o
  -7   7   0        0.47       -0.77      1.34 o
  -6   7   0       86.13       95.75      9.48 o
  -5   7   0      798.61      948.90     93.56 o
  -4   7   0      530.27      598.31     59.21 o
  -2   7   0      278.40      396.51     39.29 o
  -1   7   0      148.39      220.06     20.20 o
   0   7   0       93.68      134.82     11.96 o
   1   7   0       51.20       35.51      4.14 o
   2   7   0        7.44        7.88      3.78 o
   3   7   0        7.50       13.34      4.77 o
   5   7   0        0.04        0.06      4.10 o
   6   7   0        5.91        6.65      4.60 o
   7   7   0        7.70       10.06     14.56 o
 -11   8   0       30.25       29.39      5.26 o
 -10   8   0        0.01       -0.93      0.93 o
  -9   8   0      434.31      483.20     67.89 o
  -8   8   0      194.55      236.61     25.60 o
  -7   8   0       13.38       10.85      1.59 o
  -6   8   0        3.84        6.56      1.55 o
  -5   8   0        5.93        1.69      1.69 o
  -4   8   0      649.38      789.87     78.16 o
  -3   8   0      176.29      206.74     20.54 o
  -2   8   0     1895.53     2343.46    231.87 o
  -1   8   0       36.54       69.82      6.52 o
   0   8   0      228.20      325.33     29.61 o
   1   8   0        0.06        2.75      1.62 o
   2   8   0       36.26       32.87      4.38 o
   3   8   0       58.31       57.77      9.87 o
   4   8   0        6.74       11.03      2.47 o
   5   8   0       53.83       56.64     25.61 o
   6   8   0        4.33        4.25      3.55 o
 -11   9   0        0.48        1.63      3.56 o
 -10   9   0      176.93      211.44     25.76 o
  -9   9   0      254.84      276.09     30.02 o
  -8   9   0        0.11       -0.77      1.01 o
  -7   9   0        0.21       -1.24      2.04 o
  -6   9   0       44.73       44.00      5.39 o
  -5   9   0       62.84       66.14      9.29 o
  -4   9   0       49.61       58.50     12.19 o
  -3   9   0      214.69      244.02     24.22 o
  -2   9   0      126.11      153.11     15.48 o
  -1   9   0       25.63       25.08      6.51 o
   0   9   0       69.82       85.02     11.03 o
   1   9   0        0.86        0.55     11.58 o
   2   9   0        7.21        3.25      2.47 o
   3   9   0       17.94       11.13      5.09 o
   4   9   0        8.61        1.17      4.92 o
   5   9   0        1.80       -1.95      9.72 o
 -11  10   0       43.48       42.01      4.67 o
 -10  10   0        7.51       11.90      2.54 o
  -9  10   0      217.42      206.93     22.53 o
  -8  10   0        8.15        2.12      4.81 o
  -7  10   0        0.54       -0.08      3.12 o
  -6  10   0        5.99       10.95      2.22 o
  -5  10   0        1.92        0.43      2.96 o
  -4  10   0      330.13      388.02     38.41 o
  -3  10   0      158.71      170.23     17.31 o
  -2  10   0      415.29      210.96    104.54 o
  -1  10   0        3.70        6.65      5.64 o
   0  10   0       86.76        4.45     28.41 o
   1  10   0        0.79       -0.34     10.33 o
   2  10   0       15.86       25.18     12.34 o
   3  10   0        3.37        7.00      3.95 o
   4  10   0        0.17       -3.09      4.08 o
 -11  11   0        8.24       16.40      2.63 o
 -10  11   0       13.50       15.21      1.89 o
  -9  11   0      170.90      168.32     18.94 o
  -8  11   0       79.52       88.32     10.08 o
  -7  11   0        2.70        0.19      5.43 o
  -6  11   0      164.93      177.95     19.38 o
  -5  11   0      148.50      166.10     17.06 o
  -4  11   0      499.17      596.04     64.70 o
  -3  11   0      680.17      823.98    100.09 o
  -2  11   0       35.22       36.51      8.22 o
  -1  11   0       44.94       47.12      8.63 o
   0  11   0        0.56        2.13     15.31 o
   1  11   0       77.43       67.28     15.67 o
   2  11   0       20.52       25.33     15.06 o
   3  11   0        6.56        4.80      8.35 o
 -10  12   0      246.59      273.32     30.32 o
  -9  12   0        0.11        1.51      3.79 o
  -8  12   0        7.39        8.14      1.51 o
  -7  12   0       30.47       41.52      5.07 o
  -6  12   0        6.78        5.51      2.69 o
  -5  12   0      270.04      300.37     42.32 o
  -4  12   0       22.39       35.29      8.96 o
  -3  12   0        8.15        8.29      6.05 o
  -2  12   0       11.92       13.62      3.45 o
  -1  12   0       12.96       19.27     11.10 o
   0  12   0       19.73        6.11     12.46 o
   1  12   0        0.00       -4.79      4.79 o
   2  12   0        0.11        2.20      2.60 o
  -9  13   0        0.78       -0.51      2.40 o
  -8  13   0       32.70       31.96      3.79 o
  -7  13   0       23.64       23.94      5.00 o
  -6  13   0       20.73       18.27      3.23 o
  -5  13   0       68.79       73.32     19.27 o
  -4  13   0       87.11      109.80     20.66 o
  -3  13   0       14.38       21.79      4.73 o
  -2  13   0       95.56      124.95     24.75 o
  -1  13   0       19.66       26.58     17.83 o
   0  13   0       13.31       33.35      7.11 o
  -8  14   0        0.34        1.21      7.44 o
  -7  14   0       29.90       47.18      7.32 o
  -6  14   0       23.18       19.92     11.57 o
  -5  14   0        2.32        3.54      9.95 o
  -4  14   0        0.24       40.38     68.79 o
  -3  14   0        0.50       79.75     85.37 o
  -2  14   0        9.44       18.54      5.21 o
   2 -14   1        3.70        1.82     10.43 o
   3 -14   1       10.25       19.40      4.48 o
   4 -14   1       46.26       62.82     16.09 o
   5 -14   1       37.64       39.14      9.96 o
   6 -14   1       18.19       26.97     11.75 o
   7 -14   1       58.31       44.04     14.35 o
   8 -14   1       20.63       22.84      7.18 o
   0 -13   1        0.70       -0.17      8.11 o
   1 -13   1        5.19       31.77     43.36 o
   2 -13   1       49.84        6.76     39.94 o
   3 -13   1        4.09        4.94      2.66 o
   4 -13   1        1.54       -0.46      1.82 o
   5 -13   1       42.43       51.50     13.60 o
   6 -13   1        1.12       -0.13      1.60 o
   7 -13   1        0.03       -2.57      2.99 o
   8 -13   1        9.64        9.98      7.62 o
   9 -13   1        0.07       -0.94      4.05 o
  -2 -12   1       48.86       55.85     10.41 o
  -1 -12   1        0.26        0.36     16.87 o
   0 -12   1       36.59       31.96     18.11 o
   1 -12   1        2.49        8.52      5.44 o
   2 -12   1       18.91       14.11      7.29 o
   3 -12   1        7.76        4.30      9.30 o
   4 -12   1        3.84        1.41      4.96 o
   5 -12   1       58.16       52.39      9.24 o
   6 -12   1       24.63       27.49      4.52 o
   7 -12   1       15.22       18.14      2.39 o
   8 -12   1       98.11      107.48     11.99 o
   9 -12   1        0.17        1.88      4.39 o
  10 -12   1       25.78       26.78      3.50 o
  -3 -11   1        4.87        7.43      6.35 o
  -2 -11   1        5.81        3.26      7.07 o
  -1 -11   1       44.05       39.93     12.38 o
   0 -11   1       39.35      -12.43     24.95 o
   1 -11   1       15.32        7.95      6.44 o
   3 -11   1       19.98       17.99      4.65 o
   4 -11   1      325.06      332.24     36.10 o
   5 -11   1      238.92      261.34     26.18 o
   6 -11   1       17.21       24.45      4.21 o
   7 -11   1       27.55       36.91      5.36 o
   8 -11   1      109.29       94.27     15.94 o
   9 -11   1       11.62        9.56      1.42 o
  10 -11   1       19.18       27.31      6.20 o
  11 -11   1        0.11        2.32      5.37 o
  -4 -10   1       13.22       21.92      4.80 o
  -3 -10   1       56.83       85.00     22.63 o
  -2 -10   1      118.05       13.32     37.24 o
  -1 -10   1        3.72        0.46      9.34 o
   0 -10   1        5.88        6.76      6.96 o
   1 -10   1        6.96        8.24      5.37 o
   2 -10   1      592.89      637.42     68.11 o
   3 -10   1      148.33      165.76     16.63 o
   4 -10   1       25.97       31.94      3.93 o
   5 -10   1        3.10        1.09      2.95 o
   6 -10   1        1.92        1.43      0.91 o
   7 -10   1       20.38       17.77      2.23 o
   8 -10   1       43.09       28.68      3.28 o
   9 -10   1      216.67      227.84     24.61 o
  10 -10   1        3.24        2.65      0.80 o
  11 -10   1        1.25        1.23      0.71 o
  -5  -9   1        3.86       -0.93      3.18 o
  -4  -9   1        2.13        0.08      5.10 o
  -3  -9   1        0.77        2.28      7.77 o
  -2  -9   1        6.93       -2.20      4.18 o
  -1  -9   1       78.11      103.89     27.58 o
   0  -9   1      154.89       80.64     61.62 o
   1  -9   1      208.29      299.24     32.52 o
   2  -9   1        2.74        2.48      3.45 o
   3  -9   1       54.46       55.20      7.27 o
   4  -9   1     1361.79     1459.87    144.33 o
   5  -9   1      351.01      414.24     41.09 o
   6  -9   1       29.88       31.51      3.66 o
   7  -9   1       26.14       27.36      3.68 o
   8  -9   1       54.20       54.68      6.06 o
   9  -9   1        4.47        5.38      1.04 o
  10  -9   1        2.36        4.68      1.21 o
  11  -9   1       69.57       77.00     10.75 o
  -6  -8   1        8.87        3.04      2.69 o
  -5  -8   1       51.03       50.12      9.62 o
  -4  -8   1       61.95       84.30     13.87 o
  -3  -8   1      119.13      110.60     19.12 o
  -2  -8   1        0.29        1.70      4.61 o
  -1  -8   1       39.30       35.80      3.47 o
   0  -8   1       32.46       41.95      5.02 o
   1  -8   1      232.39      331.39     36.08 o
   2  -8   1        0.35       -0.70      0.73 o
   3  -8   1       77.72       84.83      9.86 o
   4  -8   1        0.06        1.07      2.53 o
   5  -8   1     1239.05     1374.27    135.95 o
   6  -8   1      209.12      239.57     26.02 o
   7  -8   1      217.45      206.26     22.44 o
   8  -8   1       29.82       34.48      4.09 o
   9  -8   1      396.04      420.05     58.97 o
  10  -8   1       13.22       11.31      1.89 o
  11  -8   1      111.14       96.82     16.77 o
  -7  -7   1        0.06       -1.68      4.19 o
  -6  -7   1       14.88       22.15      5.08 o
  -5  -7   1      149.93      192.94     23.62 o
  -4  -7   1      181.30      203.00     22.82 o
  -3  -7   1        6.60        2.28      2.00 o
  -2  -7   1      102.03        3.96      4.52 o
  -1  -7   1       28.74       27.54      6.03 o
   0  -7   1      934.64     1172.15    100.07 o
   1  -7   1      512.52      580.61     53.22 o
   2  -7   1      181.62      288.83     28.62 o
   3  -7   1       85.80       91.99      9.32 o
   4  -7   1      176.02      209.68     20.75 o
   5  -7   1      217.50      218.92     21.40 o
   6  -7   1      319.67      359.40     35.56 o
   7  -7   1       20.21       27.66      4.32 o
   8  -7   1       75.74       77.98     16.90 o
   9  -7   1      452.62      432.37     60.79 o
  10  -7   1       10.79       11.94      2.35 o
  11  -7   1       35.14       36.44      6.35 o
  12  -7   1        7.57        9.78      2.88 o
  -8  -6   1        3.62        1.38      2.36 o
  -7  -6   1        9.66        7.74      2.04 o
  -6  -6   1        1.32       -0.70      3.30 o
  -5  -6   1       21.14       18.45      6.90 o
  -4  -6   1      452.01      537.46     58.37 o
  -3  -6   1      160.31      171.93     19.18 o
  -2  -6   1        0.28        1.32      2.47 o
  -1  -6   1        2.89        1.81      1.20 o
   0  -6   1       11.61       15.42      1.47 o
   1  -6   1      138.86      121.38     10.27 o
   2  -6   1      825.91      842.49     83.38 o
   3  -6   1      613.64      759.32     75.10 o
   4  -6   1      101.16       93.72      9.47 o
   5  -6   1     1348.69     1533.00    151.61 o
   6  -6   1      154.56      203.54     24.79 o
   7  -6   1        9.12        7.40      1.58 o
   8  -6   1      361.34      437.34     53.08 o
   9  -6   1       50.51       46.64     11.16 o
  10  -6   1        2.54        8.49      2.62 o
  11  -6   1        0.30       -0.16      0.88 o
  12  -6   1        0.92        0.67      0.92 o
  -8  -5   1       12.10       22.15      5.31 o
  -7  -5   1      195.82      258.24     31.26 o
  -6  -5   1      116.33      122.73     15.12 o
  -5  -5   1      672.66      774.71     84.02 o
  -4  -5   1        7.34        3.77      3.48 o
  -3  -5   1       15.54       23.41      5.45 o
  -2  -5   1      120.08      126.66     12.81 o
  -1  -5   1       40.73       29.65      4.46 o
   0  -5   1     3557.06     4127.06    351.88 o
   1  -5   1      268.81      270.33     23.21 o
   2  -5   1       77.74       88.32      8.97 o
   3  -5   1      386.47      447.45     44.30 o
   4  -5   1     2440.24     2924.30    267.87 o
   5  -5   1       85.23       63.43      9.25 o
   6  -5   1        2.01       11.74      2.41 o
   7  -5   1       42.58       30.93      3.90 o
   8  -5   1        1.01        1.32      6.61 o
   9  -5   1       47.23      -12.19     30.45 o
  10  -5   1      107.19       -5.74     35.55 o
  11  -5   1       21.52       19.85      5.19 o
  -9  -4   1        5.63        0.92      3.33 o
  -8  -4   1        0.12        0.35      4.61 o
  -7  -4   1        1.85        0.35      3.10 o
  -6  -4   1      617.39      700.69     75.94 o
  -5  -4   1        0.06       -1.56      1.56 o
  -4  -4   1      645.83      839.29     83.11 o
  -3  -4   1       80.67       94.72      9.71 o
  -2  -4   1     3820.70     4460.38    441.09 o
  -1  -4   1      318.25      396.05     33.78 o
   0  -4   1     1811.50     1986.69    169.75 o
   1  -4   1     1210.38     1351.80    109.09 o
   2  -4   1      121.27      104.44     10.36 o
   3  -4   1      161.46      123.18     12.21 o
   4  -4   1      624.59      758.49     92.15 o
   5  -4   1      244.88      213.45     25.96 o
   6  -4   1       41.78       54.76     12.13 o
   7  -4   1        7.01        8.23      6.29 o
   8  -4   1        2.23        2.76      4.31 o
   9  -4   1       95.67      -22.04     31.63 o
  10  -4   1      164.91      140.83     45.52 o
  11  -4   1       22.74       17.57      4.74 o
  -9  -3   1       24.17       26.88      5.06 o
  -8  -3   1        1.01        0.15      2.08 o
  -7  -3   1       76.95       79.68     13.04 o
  -6  -3   1        9.24       10.93      2.12 o
  -5  -3   1      443.73      489.60     48.45 o
  -4  -3   1      807.66      910.12     90.10 o
  -3  -3   1        0.41       -0.38      1.25 o
  -2  -3   1        5.00        2.64      1.31 o
  -1  -3   1     1968.86     2109.42    170.11 o
   0  -3   1     2043.05     2087.95    178.74 o
   1  -3   1     8890.85    10166.58    820.13 o
   2  -3   1     1599.89     1738.28    159.28 o
   3  -3   1       30.87       33.03      6.90 o
   4  -3   1      437.54      462.43     56.07 o
   5  -3   1      259.47      271.25     37.91 o
   6  -3   1       77.83       79.76     31.52 o
   7  -3   1       42.71       36.87      9.08 o
   8  -3   1     1190.27     1309.55    183.67 o
   9  -3   1       29.64       41.86      9.79 o
  10  -3   1        0.23       -1.00      1.00 o
  11  -3   1       30.51       36.11      4.38 o
 -10  -2   1       16.28       26.41      5.67 o
  -9  -2   1        3.86        5.71      1.35 o
  -8  -2   1       32.16       25.70      4.81 o
  -7  -2   1        0.94       -0.73      1.62 o
  -6  -2   1      156.35      166.54     16.47 o
  -5  -2   1      107.83      126.13     13.55 o
  -4  -2   1      170.99      227.31     22.55 o
  -3  -2   1     1356.29     1530.63    151.54 o
  -2  -2   1     2170.40     2211.18    218.73 o
  -1  -2   1        9.33        9.21      1.23 o
   0  -2   1     2057.00     2310.88    210.58 o
   1  -2   1      606.34      696.60     56.19 o
   2  -2   1     1040.64     1119.90    136.26 o
   4  -2   1     1774.62     2117.77    296.69 o
   6  -2   1       82.22       74.42     15.68 o
   8  -2   1       27.91       22.17      8.46 o
   9  -2   1       26.19       -9.61     17.38 o
  10  -2   1       84.40       96.96     11.89 o
  11  -2   1        1.73        1.81      0.85 o
 -10  -1   1        0.01       -0.94      0.94 o
  -9  -1   1      149.02      156.13     19.03 o
  -8  -1   1        0.40        0.19      2.36 o
  -7  -1   1      328.66      397.61     43.08 o
  -6  -1   1        1.87        3.09      1.26 o
  -5  -1   1        4.09        5.16      1.83 o
  -3  -1   1      512.14      553.47     54.78 o
  -1  -1   1      473.59      536.16     45.99 o
   0  -1   1     1066.40      590.20    142.65 o
   1  -1   1     1077.46     1223.41    113.00 o
   2  -1   1      889.60      914.30     99.38 o
   3  -1   1     3314.54     3650.27    511.18 o
   7  -1   1       15.52        8.08      1.07 o
   8  -1   1      184.43      212.73     25.68 o
   9  -1   1      199.89      217.32     26.30 o
  10  -1   1       87.52       97.84     12.11 o
  11  -1   1       11.69       10.02      2.09 o
 -11   0   1       14.29       16.58      4.20 o
 -10   0   1       27.94       29.97      5.64 o
  -9   0   1       19.97       23.30      5.92 o
  -8   0   1      374.37      405.09     43.88 o
  -7   0   1       95.10      113.66     12.57 o
  -6   0   1      177.70      180.88     19.69 o
  -5   0   1      213.84      234.12     28.43 o
  -4   0   1     1609.61     1719.03    208.98 o
  -2   0   1     1089.20     1163.25    115.43 o
  -1   0   1    12083.51    10196.65   1009.81 o
   0   0   1      720.91       -0.16      0.16 o
   1   0   1     1850.92     1809.64    145.92 o
   3   0   1        9.62       12.07      4.84 o
   4   0   1       19.87       20.59      2.16 o
   6   0   1       66.26       52.58      7.45 o
   7   0   1       28.53       36.62      6.08 o
   8   0   1        5.57       -0.14      3.79 o
   9   0   1      207.84      242.91     29.41 o
  10   0   1        3.56        4.91      2.68 o
 -11   1   1        0.03       -0.77      0.77 o
 -10   1   1        1.27       -0.66      1.81 o
  -8   1   1        2.91        5.13      1.12 o
  -7   1   1        2.82        0.11      1.31 o
  -6   1   1     1210.94     1456.50    176.94 o
  -5   1   1      498.91      586.18     71.24 o
  -4   1   1      452.76      -12.33     12.33 o
  -1   1   1        8.51       -4.80      4.80 o
   1   1   1     6584.84     7185.74    614.42 o
   3   1   1      120.38      109.33     11.09 o
   4   1   1     1915.04     2082.40    225.39 o
   6   1   1       12.30       18.16      4.49 o
   7   1   1        0.93        0.10      2.50 o
   8   1   1       20.92       21.45      2.74 o
   9   1   1       37.45       43.61     10.08 o
  10   1   1       64.04       92.38     13.59 o
 -11   2   1       25.18       19.87      2.62 o
 -10   2   1      107.81      -10.05     20.86 o
  -8   2   1       10.14       -9.04     14.92 o
  -1   2   1      170.13      202.85     16.37 o
   0   2   1      518.28      300.33     75.45 o
   2   2   1      138.40       20.24     27.11 o
   3   2   1      133.11        6.38     18.33 o
   4   2   1       95.94       -4.26     16.06 o
   5   2   1       58.44       58.82      9.91 o
   6   2   1        7.51        8.66      5.33 o
   7   2   1       30.74       30.99      4.04 o
   8   2   1      244.40      274.87     33.38 o
   9   2   1       73.73       81.09     10.23 o
  10   2   1        4.55        7.80      1.66 o
 -11   3   1       50.23       53.21     13.24 o
 -10   3   1      248.08      232.54     56.70 o
  -9   3   1       68.94       76.55     13.20 o
  -4   3   1      742.76        0.17      8.97 o
  -3   3   1       19.73       -5.80      6.77 o
  -2   3   1     8700.26     9748.96    964.15 o
  -1   3   1        3.41        3.13      0.55 o
   0   3   1     2783.55     3013.18    256.56 o
   1   3   1     1448.66     1551.87    132.68 o
   2   3   1        0.18        1.53      1.55 o
   3   3   1       35.13       29.76      3.51 o
   5   3   1        0.56        1.60      1.69 o
   6   3   1      311.85      -22.74     52.30 o
   7   3   1       66.30       61.89     10.08 o
   8   3   1       12.23       14.60      3.12 o
   9   3   1      100.64      121.16     15.19 o
 -12   4   1       14.39       22.28      5.74 o
 -11   4   1        6.32        4.47      1.66 o
  -5   4   1        1.53        4.77      1.51 o
  -2   4   1      143.38       10.50     22.43 o
  -1   4   1      565.64      653.40     55.90 o
   0   4   1      985.61     1107.58     94.50 o
   1   4   1      152.05       69.35     45.01 o
   2   4   1        3.07       -0.03      2.49 o
   3   4   1       11.80       17.18      2.80 o
   5   4   1       70.60       65.63     12.36 o
   6   4   1       24.24       30.16      7.13 o
   7   4   1       19.39       20.01      4.51 o
   8   4   1        0.07       -0.93      1.20 o
   9   4   1        3.40        2.16      1.56 o
  -7   5   1      151.45       -5.10     13.94 o
  -6   5   1       94.90      152.57     21.39 o
  -5   5   1      637.71      813.92    114.28 o
  -4   5   1       29.31       43.68      6.34 o
  -1   5   1      710.69      785.76     71.90 o
   0   5   1      698.95      665.42     56.97 o
   1   5   1     4185.47     4852.80    479.21 o
   2   5   1      275.56      258.73     28.13 o
   3   5   1      184.34      219.90     23.96 o
   4   5   1       23.95       24.96      4.27 o
   5   5   1        5.62        7.34      6.18 o
   6   5   1        7.09       14.55      2.31 o
   7   5   1        4.94        4.71      5.42 o
   8   5   1       15.10       23.24     13.73 o
  -8   6   1       65.92       -8.60     19.18 o
  -7   6   1       56.56       57.30      8.30 o
  -6   6   1        5.39        4.26      2.76 o
  -4   6   1       20.81       -2.03     12.13 o
  -1   6   1        1.43        1.97      1.70 o
   0   6   1      273.05      350.19     30.00 o
   1   6   1       55.47       60.88      8.52 o
   2   6   1      514.96      632.99     68.39 o
   3   6   1        8.14        6.33      2.71 o
   4   6   1      470.98      564.04     61.25 o
   5   6   1       16.21       21.74      5.13 o
   6   6   1        7.52        4.61      6.48 o
   7   6   1        3.09        2.62      7.71 o
 -10   7   1      101.89      119.79     29.28 o
  -9   7   1      174.37       -6.89     18.21 o
  -8   7   1        3.81        3.36      1.54 o
  -7   7   1      133.34        0.58     19.27 o
  -6   7   1       90.78      -10.09     11.46 o
  -4   7   1       44.42       -7.82     15.56 o
  -3   7   1       41.85       45.89      7.89 o
  -2   7   1      218.64      270.46     26.79 o
  -1   7   1      289.17      327.70     30.04 o
   0   7   1       43.49       56.77      5.13 o
   1   7   1      114.86      140.24     16.16 o
   2   7   1        9.86       11.64      2.36 o
   3   7   1       49.02       53.03      8.59 o
   4   7   1       27.16       36.38      6.43 o
   5   7   1        2.49       -1.94      2.26 o
   6   7   1       17.33       22.87     11.03 o
   7   7   1        4.23        5.98      7.00 o
 -11   8   1       15.46       11.09      3.94 o
 -10   8   1      155.86       11.25     24.64 o
  -9   8   1       35.18      -18.28     21.24 o
  -8   8   1       50.98       44.19      7.94 o
  -7   8   1        0.13       -0.26      1.55 o
  -6   8   1        0.98       -0.67      0.67 o
  -5   8   1      103.56       93.60     13.57 o
  -4   8   1       28.39       -7.28     15.48 o
  -3   8   1      204.08      261.01     25.97 o
  -2   8   1      422.16      485.13     48.10 o
  -1   8   1       71.28       69.01      7.85 o
   0   8   1      178.86      238.60     23.63 o
   1   8   1        0.31        0.07      1.04 o
   2   8   1      396.53      452.31     55.05 o
   3   8   1      103.48      107.17     28.71 o
   4   8   1       44.95       66.42     13.61 o
   5   8   1       98.11      107.91     37.39 o
   6   8   1       22.05       15.56     15.58 o
 -11   9   1       40.04       40.27      8.37 o
 -10   9   1      165.26      169.24     24.46 o
  -9   9   1       84.23       69.11      7.82 o
  -8   9   1      136.36      147.80     16.10 o
  -7   9   1        3.34        2.69      2.26 o
  -6   9   1       36.94       37.90      6.59 o
  -5   9   1       37.69       42.00      5.74 o
  -4   9   1      234.18      283.67     28.19 o
  -3   9   1        1.26        0.12      0.99 o
  -2   9   1      262.45      283.14     28.15 o
  -1   9   1       13.69       13.05      6.28 o
   0   9   1        0.25       -0.62      5.06 o
   1   9   1       25.40       22.90      4.74 o
   2   9   1       70.11        0.87     35.05 o
   3   9   1       55.88        2.59     34.78 o
   4   9   1       13.36       18.74      8.74 o
   5   9   1       51.90       39.86     42.84 o
 -11  10   1        1.07        3.73      0.98 o
 -10  10   1        2.71        3.07      2.63 o
  -9  10   1       60.77       57.20      6.55 o
  -8  10   1       45.50       43.90      6.66 o
  -7  10   1        0.00       -0.26      3.19 o
  -6  10   1        0.68       -1.06      1.06 o
  -5  10   1       45.08       56.81      6.83 o
  -4  10   1      227.60      283.76     28.19 o
  -3  10   1      170.71      226.86     22.56 o
  -2  10   1       63.05       68.72     12.10 o
   0  10   1       58.47       52.36      9.98 o
   1  10   1      188.90       25.98     41.34 o
   2  10   1        9.72       12.95     13.36 o
   3  10   1        9.83        9.32      3.90 o
   4  10   1       15.08       22.91      8.47 o
 -11  11   1       68.75       66.43      7.41 o
 -10  11   1       83.56       91.72     10.94 o
  -9  11   1       44.29       47.03      5.46 o
  -8  11   1        0.08       -1.26      1.26 o
  -7  11   1        8.02        7.15      2.95 o
  -6  11   1       84.88       91.54     10.43 o
  -5  11   1       21.71       17.07      2.20 o
  -4  11   1      433.87      445.18     48.39 o
  -3  11   1       11.71        7.51      4.35 o
  -2  11   1       46.12       43.39      8.89 o
  -1  11   1      108.09       15.61     37.27 o
   0  11   1      140.64       15.73     38.76 o
   1  11   1       87.34       -1.21     33.33 o
   2  11   1        6.35        8.68      5.80 o
   3  11   1        2.34        2.77      9.17 o
 -10  12   1        1.81       -0.41      2.47 o
  -9  12   1       38.02       40.87      4.74 o
  -8  12   1       60.13       58.58      9.49 o
  -7  12   1       25.17       33.61      5.73 o
  -6  12   1        0.77        0.96      7.09 o
  -5  12   1      645.81      725.10    101.71 o
  -4  12   1       38.88       40.34      6.80 o
  -3  12   1        8.26       -1.52      6.92 o
  -2  12   1        2.38        2.48      4.96 o
  -1  12   1       12.92       11.26      3.27 o
   0  12   1        3.93        6.49      8.28 o
   1  12   1        1.55        4.30      8.78 o
   2  12   1        0.16       -2.46      2.65 o
  -9  13   1       54.20       74.60     12.32 o
  -8  13   1      127.13      136.39     18.37 o
  -7  13   1       34.71       50.79     14.56 o
  -6  13   1      109.84      131.65     28.42 o
  -5  13   1        0.77       -0.94      2.16 o
  -4  13   1        0.30       35.79     67.97 o
  -3  13   1       21.06       40.91      7.91 o
  -2  13   1      119.22       38.12     44.78 o
  -1  13   1       15.30       15.91      4.14 o
   0  13   1        1.50       -0.90     12.13 o
  -8  14   1        0.72        1.94      3.91 o
  -7  14   1      115.67      127.97     24.79 o
  -6  14   1       66.75       71.35     15.05 o
  -5  14   1        5.47       51.10     74.32 o
  -4  14   1       20.31       11.74      9.70 o
  -3  14   1        3.09        1.09     12.30 o
  -2  14   1       18.52       22.20     11.19 o
   1 -14   2        1.18       -0.33     10.66 o
   2 -14   2       41.39       65.02     12.14 o
   3 -14   2        0.07        6.66      3.58 o
   4 -14   2      159.17       11.10     60.28 o
   5 -14   2       44.79      -20.94     49.95 o
   6 -14   2        6.52        7.39      4.37 o
   7 -14   2       59.26       61.43      8.92 o
   8 -14   2        0.31        0.18      4.20 o
  -1 -13   2       36.21       37.78      9.26 o
   0 -13   2       15.71       18.36      9.79 o
   1 -13   2        0.52        0.72      5.09 o
   2 -13   2       42.17      -20.90     33.62 o
   3 -13   2      116.57      -21.74     30.47 o
   4 -13   2       37.02       38.38     10.22 o
   5 -13   2      139.46      139.01     35.84 o
   6 -13   2       51.82       55.07      8.43 o
   7 -13   2       21.92       22.98      6.31 o
   8 -13   2        9.74       10.59      1.87 o
   9 -13   2       11.50       10.51      2.19 o
  -2 -12   2       10.02       17.94      4.86 o
  -1 -12   2       63.93       -6.41     34.04 o
   0 -12   2        2.52        1.21      6.31 o
   1 -12   2        0.76       -7.02      8.93 o
   2 -12   2       75.58      -29.51     29.51 o
   3 -12   2       58.75       69.93     13.72 o
   4 -12   2       45.14       45.38      6.02 o
   5 -12   2       47.90       61.57     14.12 o
   6 -12   2        3.76        3.94      6.29 o
   7 -12   2        0.14        0.84      2.83 o
   8 -12   2        8.68        9.17      5.32 o
   9 -12   2        3.73        2.01      1.55 o
  10 -12   2       10.52       12.40      1.74 o
  -3 -11   2        1.14       -3.21      4.69 o
  -2 -11   2       26.09       53.17     13.05 o
  -1 -11   2        0.92       -2.08      2.08 o
   0 -11   2        5.47        0.29      5.45 o
   1 -11   2       63.88        1.46     29.58 o
   2 -11   2      185.08       19.76     32.27 o
   3 -11   2       10.09       10.10      2.66 o
   4 -11   2      548.72      627.64     68.00 o
   5 -11   2      595.63      677.57     67.09 o
   6 -11   2       52.91       58.34      6.58 o
   7 -11   2      156.17      178.89     19.45 o
   8 -11   2        1.62        3.06      1.02 o
   9 -11   2       37.46       35.49      3.91 o
  10 -11   2       42.70       53.18      5.96 o
  -4 -10   2        8.58        4.76      5.86 o
  -3 -10   2       13.17       13.91      3.59 o
  -2 -10   2        2.45        4.11      2.30 o
  -1 -10   2      163.71        6.74     43.01 o
   0 -10   2        8.08        1.95     11.35 o
   1 -10   2       28.67       51.21      6.48 o
   2 -10   2        8.50        8.67      1.96 o
   3 -10   2       62.42       62.68     13.38 o
   4 -10   2      224.73      235.41     23.32 o
   5 -10   2      142.23      150.55     15.02 o
   6 -10   2       22.31       25.17      3.03 o
   7 -10   2        9.02        7.86      1.33 o
   8 -10   2      114.45      122.08     13.37 o
   9 -10   2      189.51      188.62     20.52 o
  10 -10   2       38.49       52.26      5.71 o
  11 -10   2       43.08       59.09      6.50 o
  -5  -9   2       59.59       -4.23     46.51 o
  -4  -9   2      104.45      115.53     31.48 o
  -3  -9   2      111.94       -7.88     30.35 o
  -2  -9   2      160.23       -4.96     49.14 o
  -1  -9   2       51.66       20.29     21.10 o
   0  -9   2        2.57        3.22      3.43 o
   1  -9   2       15.24       17.15      8.04 o
   2  -9   2       37.18       39.88      4.23 o
   3  -9   2      481.22      489.08     48.47 o
   4  -9   2      249.58      304.66     30.15 o
   5  -9   2      444.31      500.28     49.57 o
   6  -9   2        8.65        8.33      1.28 o
   7  -9   2      289.79      311.07     33.71 o
   8  -9   2       68.53       77.65      8.54 o
   9  -9   2       71.12       73.73      8.01 o
  10  -9   2       45.38       51.40      5.71 o
  11  -9   2        3.69        3.94      0.79 o
  -6  -8   2        7.75        4.87     10.40 o
  -5  -8   2       15.55       12.39      3.91 o
  -4  -8   2        0.06       -2.43      5.76 o
  -3  -8   2        7.75        1.24      3.92 o
  -2  -8   2        0.16        0.30      5.42 o
  -1  -8   2      155.20      170.45     16.91 o
   0  -8   2       19.29       18.26      2.08 o
   1  -8   2      480.26      607.53     65.96 o
   2  -8   2      709.15      823.38     81.48 o
   3  -8   2       77.84       80.90      9.23 o
   4  -8   2       10.36       15.16      1.78 o
   5  -8   2      298.29      305.48     30.30 o
   6  -8   2      184.15      187.81     20.39 o
   7  -8   2       15.70       13.19      1.68 o
   8  -8   2        8.96       11.52      1.49 o
   9  -8   2        0.25       -0.61      0.61 o
  10  -8   2       99.40      110.24     15.50 o
  11  -8   2        0.98       -0.62      1.91 o
  -7  -7   2        0.03       -1.24      5.96 o
  -6  -7   2        2.67        0.72      2.99 o
  -5  -7   2       59.12       48.97      6.34 o
  -4  -7   2       33.30       39.41      6.82 o
  -3  -7   2       87.58       92.19     10.22 o
  -2  -7   2      159.15      176.41     19.27 o
  -1  -7   2      303.84      320.59     31.78 o
   0  -7   2      658.05      805.57     79.61 o
   1  -7   2      898.58     1118.28    121.46 o
   2  -7   2        1.56        0.48      0.62 o
   3  -7   2       10.62        8.87      1.45 o
   4  -7   2      437.25      559.28     55.40 o
   5  -7   2       68.71       64.68      9.99 o
   6  -7   2     1113.89     1239.14    122.36 o
   7  -7   2      271.96      315.40     31.07 o
   8  -7   2      567.62      633.18     88.96 o
   9  -7   2       94.02       81.91     18.45 o
  10  -7   2       25.15       32.15      4.63 o
  11  -7   2       28.81       36.56      6.69 o
  -8  -6   2       42.67       55.70     12.47 o
  -7  -6   2       63.06       87.98     21.39 o
  -6  -6   2        1.35       -2.58      3.34 o
  -5  -6   2      135.07      148.63     17.42 o
  -4  -6   2       31.50       42.53      4.71 o
  -3  -6   2      146.16      190.22     18.95 o
  -2  -6   2       23.19       37.25      6.93 o
  -1  -6   2      472.85      674.37     61.64 o
   0  -6   2       33.34       54.80      5.10 o
   1  -6   2      654.51      724.98     61.87 o
   2  -6   2      877.27      929.65     92.01 o
   3  -6   2      174.23      173.79     17.23 o
   4  -6   2      161.25      155.11     15.37 o
   5  -6   2       33.14       48.02      4.53 o
   6  -6   2      673.73      687.18     67.86 o
   7  -6   2       42.93       47.51      7.11 o
   8  -6   2      102.38      104.42     22.99 o
   9  -6   2      291.01      292.87     41.22 o
  10  -6   2      113.66      115.63     16.35 o
  11  -6   2        4.58       12.15      4.85 o
  -8  -5   2        6.41        9.45      2.20 o
  -7  -5   2       33.72       49.18      6.25 o
  -6  -5   2       25.67       28.68      3.51 o
  -5  -5   2       80.81       82.90      8.40 o
  -4  -5   2      154.96      182.35     18.36 o
  -3  -5   2        6.04        7.56      1.83 o
  -2  -5   2      115.48      107.75     12.40 o
  -1  -5   2     4320.02     5052.43    499.73 o
   0  -5   2      231.98      231.93     19.74 o
   1  -5   2     2305.71     2648.27    226.79 o
   2  -5   2      193.77      226.31     22.60 o
   3  -5   2     2304.40     2684.18    265.47 o
   4  -5   2      425.49      542.54     53.65 o
   5  -5   2       41.40       48.04      5.01 o
   6  -5   2      143.63      180.29     21.97 o
   7  -5   2       89.89       90.91     11.00 o
   8  -5   2      573.33      572.84     69.62 o
   9  -5   2      129.20      111.53     26.45 o
  10  -5   2       24.66       29.90      4.26 o
  11  -5   2       18.03       13.82      2.19 o
  -9  -4   2       18.28       19.51      3.84 o
  -8  -4   2       57.22       68.15      8.67 o
  -7  -4   2      359.68      442.56     48.03 o
  -6  -4   2      530.66      606.68     60.09 o
  -5  -4   2      852.69     1030.42    101.94 o
  -4  -4   2        4.44        3.43      2.32 o
  -3  -4   2       18.20       26.85      4.29 o
  -2  -4   2      278.97      370.60     36.73 o
  -1  -4   2     1079.60     1241.62    113.62 o
   0  -4   2      940.15     1065.08     90.98 o
   1  -4   2      774.75      801.01     64.64 o
   2  -4   2       13.33       18.66      2.55 o
   3  -4   2      410.73      409.99     37.54 o
   4  -4   2      540.94      600.70     55.05 o
   5  -4   2        1.57        2.68      0.75 o
   6  -4   2     1261.60     1478.80    179.46 o
   7  -4   2      165.88      146.76     20.60 o
   8  -4   2        5.12       -0.50      3.57 o
   9  -4   2       76.99       65.12     14.91 o
  10  -4   2        1.35        3.17      1.24 o
  11  -4   2       68.94       81.40      9.78 o
  -9  -3   2       18.40       24.25      3.37 o
  -8  -3   2        9.36       11.16      1.87 o
  -7  -3   2      207.61      252.86     27.55 o
  -6  -3   2        9.07        8.89      1.89 o
  -5  -3   2      109.14      103.36     10.65 o
  -4  -3   2      471.71      628.74     62.26 o
  -3  -3   2      342.35      385.83     38.25 o
  -2  -3   2     1504.38     1663.63    164.60 o
  -1  -3   2      140.63      172.99     14.77 o
   0  -3   2     1180.29     1158.39     99.20 o
   1  -3   2     9632.68    10411.49    839.92 o
   2  -3   2       21.91       35.21      4.04 o
   3  -3   2      577.13      604.54     59.82 o
   4  -3   2     1212.82     1520.71    184.89 o
   5  -3   2       64.51       56.52      8.20 o
   6  -3   2      499.35      601.65     84.32 o
   7  -3   2       32.66       38.85      5.96 o
   8  -3   2       54.92       -6.16     23.16 o
   9  -3   2        0.01       -2.10      2.10 o
  10  -3   2        5.02        1.27      2.09 o
  11  -3   2        3.02        4.80      1.02 o
 -10  -2   2        0.06       -1.36      5.46 o
  -9  -2   2       22.05       21.87      6.09 o
  -8  -2   2       10.31        8.41      2.39 o
  -7  -2   2      192.05      218.68     23.80 o
  -6  -2   2      345.03      410.02     40.03 o
  -5  -2   2        0.36       -0.62      1.08 o
  -4  -2   2      440.93      530.71     57.63 o
  -3  -2   2     3131.44     3660.00    397.18 o
  -2  -2   2      104.32       97.18     10.75 o
  -1  -2   2    16942.38    18458.51   1691.37 o
   0  -2   2     1643.09     1785.08    163.55 o
   1  -2   2        8.46        5.92      0.83 o
   2  -2   2     6726.42     7157.00    655.44 o
   3  -2   2     2311.14     2745.35    333.61 o
   4  -2   2       14.78       19.74      8.73 o
   5  -2   2      242.07      270.21     37.81 o
   6  -2   2       54.51       53.19     12.84 o
   7  -2   2       30.53       29.35      8.16 o
   8  -2   2       12.87       11.11      1.54 o
   9  -2   2      156.97      150.23     18.11 o
  10  -2   2       20.61       24.13      3.14 o
  11  -2   2        0.03       -1.05      1.05 o
 -10  -1   2        0.79        3.28      1.09 o
  -9  -1   2       12.46       15.68      2.00 o
  -8  -1   2      139.87      155.26     16.75 o
  -7  -1   2       55.63       69.41      8.92 o
  -6  -1   2       32.03       29.11      3.95 o
  -5  -1   2      485.67      584.05     57.70 o
  -3  -1   2        0.62        0.66      0.90 o
  -2  -1   2     2289.27     2480.53    246.03 o
  -1  -1   2     5964.79     6861.08    525.92 o
   0  -1   2      100.64       80.13      6.82 o
   1  -1   2     4068.38     4699.39    430.97 o
   2  -1   2     8907.30     8997.70    972.56 o
   3  -1   2     2629.07     2900.80    341.92 o
   4  -1   2        9.75       10.41      1.65 o
   6  -1   2      147.13      155.15     16.71 o
   7  -1   2       10.02        8.59      2.45 o
   8  -1   2       37.50       37.21      7.40 o
   9  -1   2       92.63      116.88     14.30 o
  10  -1   2        5.49       -0.76      2.11 o
 -11   0   2       11.59       19.65      4.16 o
 -10   0   2        4.90        3.61      4.87 o
  -9   0   2        0.96       -0.09      1.21 o
  -8   0   2       13.98       11.11      1.61 o
  -7   0   2      240.31      246.02     26.73 o
  -6   0   2      574.12      647.58     63.94 o
  -5   0   2       65.77       76.89      8.44 o
  -4   0   2       68.46        0.43     13.36 o
  -3   0   2      887.52      602.79    146.64 o
  -2   0   2     3005.24     3265.06    323.07 o
  -1   0   2        5.22        7.67      1.12 o
   0   0   2     3458.69     3520.08    301.78 o
   1   0   2     4633.96     5224.08    446.71 o
   3   0   2      523.08      593.15     58.64 o
   5   0   2      977.74     1093.48    108.07 o
   6   0   2        0.74        0.82      1.13 o
   7   0   2        0.81       -1.66      2.23 o
   8   0   2      167.24      211.36     25.66 o
   9   0   2       86.12       80.05      9.87 o
  10   0   2        2.86        4.90      1.22 o
 -11   1   2        4.72        5.44      1.59 o
 -10   1   2       72.88       81.20     11.69 o
  -9   1   2        8.90       12.03      1.64 o
  -8   1   2        0.14        1.88      1.95 o
  -7   1   2       15.71       15.25      2.69 o
  -6   1   2      637.94      746.62     90.62 o
  -5   1   2      817.65      861.78     93.59 o
  -4   1   2      122.29      149.13     18.06 o
  -3   1   2     1016.94     1153.48    140.16 o
  -2   1   2     3481.83     3952.16    428.68 o
  -1   1   2     8969.45     9734.78    785.21 o
   0   1   2    13995.34    11287.26   2744.61 o
   3   1   2       61.52        3.30     13.60 o
   4   1   2        0.08       -0.74      1.59 o
   5   1   2      113.79        6.05     17.11 o
   7   1   2        4.12        8.24      1.42 o
   8   1   2       22.75       22.71      4.91 o
   9   1   2       21.30       27.04      5.11 o
  10   1   2        2.98        4.98      3.70 o
 -11   2   2       27.45       38.61      5.72 o
 -10   2   2      233.12      252.26     35.46 o
  -9   2   2       83.78       95.53     13.50 o
  -8   2   2       17.15       25.76      4.62 o
  -7   2   2      357.30      392.01     67.39 o
  -3   2   2     1653.00     1777.90    215.88 o
  -2   2   2    20048.40    21366.50   2112.20 o
  -1   2   2       52.67       60.12      5.01 o
   0   2   2    21293.62    22180.90   2018.24 o
   1   2   2      128.56        7.60     22.50 o
   2   2   2       58.21       -2.67     12.75 o
   3   2   2       43.70       44.32      6.20 o
   4   2   2        9.41       13.31      3.12 o
   5   2   2       93.22       94.92     12.65 o
   6   2   2      106.73       -5.90     20.33 o
   7   2   2       46.12       55.76      8.34 o
   8   2   2      146.56      150.62     18.90 o
   9   2   2        6.36        8.99      2.25 o
 -12   3   2       17.75       15.03      3.21 o
 -11   3   2       27.59       17.83      4.81 o
 -10   3   2        0.46       -0.62      0.89 o
  -9   3   2       30.46       38.31      6.69 o
  -4   3   2        0.05        0.26      1.33 o
  -3   3   2     1037.07     1227.58    132.80 o
  -1   3   2     5405.72     6066.27    518.66 o
   0   3   2     2090.17     2317.71    198.21 o
   1   3   2       79.15       69.91      7.63 o
   2   3   2      195.40       27.50     40.81 o
   3   3   2       83.79       96.71     13.95 o
   5   3   2       55.63       60.84     11.15 o
   6   3   2       36.85       44.26      9.07 o
   7   3   2      141.21      151.87     18.50 o
   8   3   2        7.10        8.81      2.48 o
   9   3   2        0.70        0.22      2.09 o
 -12   4   2       30.99       28.46      7.19 o
  -6   4   2      333.33       13.44     18.80 o
  -4   4   2       21.24       24.91      5.61 o
  -3   4   2      386.89      376.66     37.22 o
  -1   4   2       45.10       52.80      6.15 o
   0   4   2     8154.01     8702.42    794.74 o
   1   4   2       57.87      -14.00     14.00 o
   3   4   2       61.23       60.96     16.33 o
   4   4   2      221.97       -3.71     21.09 o
   5   4   2        0.07       -1.28      2.52 o
   6   4   2      297.06      380.81     46.22 o
   7   4   2       42.29       44.38      8.30 o
   8   4   2       18.06       28.43      3.89 o
 -12   5   2        1.65        0.10      0.67 o
 -11   5   2       38.00       -0.07      0.79 o
  -7   5   2       29.32       26.73      6.65 o
  -6   5   2        0.53       -1.46      3.33 o
  -5   5   2       23.58       -9.48     12.59 o
  -4   5   2      134.00       -1.95     24.16 o
  -1   5   2      147.31      184.98     18.35 o
   0   5   2      187.24      278.50     25.47 o
   1   5   2     1512.18     1714.35    169.53 o
   2   5   2      527.73      616.81     66.85 o
   3   5   2      145.66      208.65     22.76 o
   4   5   2        4.30        5.81      1.87 o
   5   5   2       35.65       36.00      6.68 o
   6   5   2      204.74      239.56     29.15 o
   7   5   2        0.00        0.87      1.47 o
   8   5   2        0.57       -1.04      1.58 o
  -7   6   2      107.39       13.60     27.79 o
  -5   6   2      106.08      -23.41     23.41 o
  -2   6   2       68.36       54.50     33.32 o
  -1   6   2       18.09       11.51      2.57 o
   0   6   2      580.60      644.49     58.90 o
   1   6   2      549.82      748.75     68.55 o
   2   6   2        0.81        5.31      3.44 o
   3   6   2      130.21      144.87     16.19 o
   4   6   2      105.17      119.62     20.44 o
   5   6   2      211.90      242.49     29.67 o
   6   6   2       45.39       60.57      9.15 o
   7   6   2        0.38        5.46      6.14 o
  -9   7   2       88.46       -8.43     18.12 o
  -8   7   2       11.38        8.46      2.74 o
  -7   7   2      498.44      560.31     60.55 o
  -6   7   2        2.29        9.93      3.32 o
  -4   7   2       21.36       32.30      5.01 o
  -3   7   2      117.45      122.78     17.13 o
  -2   7   2       87.13       71.59     11.40 o
  -1   7   2      159.90      206.54     20.71 o
   0   7   2        3.61        3.44      1.86 o
   1   7   2      374.24      442.83     40.65 o
   2   7   2        7.50       11.93      1.42 o
   3   7   2      252.14      274.29     34.23 o
   4   7   2       13.02       24.29      3.43 o
   5   7   2       11.43       13.91      3.65 o
   6   7   2       21.51       26.74      5.67 o
 -11   8   2       89.51       98.96     17.07 o
 -10   8   2       40.35      -18.79     20.48 o
  -9   8   2       68.76      -12.77     21.75 o
  -8   8   2      125.79      133.94     16.99 o
  -7   8   2      216.82      239.65     29.12 o
  -6   8   2        8.41       11.45      2.29 o
  -5   8   2       85.49       63.23     16.09 o
  -4   8   2       38.85        0.88     16.68 o
  -3   8   2        1.87        4.30      1.57 o
  -2   8   2      121.74       94.81     13.86 o
  -1   8   2      347.37      426.73     42.22 o
   0   8   2        2.90        1.79      1.20 o
   1   8   2      161.79      201.00     25.29 o
   2   8   2        5.40        5.02      4.44 o
   3   8   2        6.64       19.99      8.85 o
   4   8   2        5.33        2.64      4.33 o
   5   8   2        0.67       -6.85     16.39 o
   6   8   2        4.87        7.19     31.28 o
 -12   9   2       23.17       20.32      3.73 o
 -11   9   2       43.38       47.76     10.30 o
 -10   9   2       57.16       53.70      9.00 o
  -9   9   2       43.49       49.05      8.19 o
  -8   9   2       48.54       46.17      5.98 o
  -7   9   2      263.00      290.25     35.25 o
  -6   9   2       24.80       15.52      3.21 o
  -5   9   2      153.63        8.97     25.04 o
  -3   9   2      103.68      127.39     13.60 o
  -2   9   2        0.46        3.79      1.80 o
  -1   9   2      184.47      275.34     30.36 o
   0   9   2      260.75       35.33     40.97 o
   1   9   2       25.35       31.57      7.62 o
   2   9   2       25.46       27.82      9.80 o
   3   9   2       11.82       11.70      3.25 o
   4   9   2        2.88        2.02      2.98 o
   5   9   2        1.76       29.25     52.52 o
 -11  10   2       22.27       29.38      5.51 o
 -10  10   2        0.87        0.08      5.88 o
  -9  10   2       13.28       17.41      2.40 o
  -8  10   2      436.56      454.72     55.13 o
  -7  10   2      137.08      153.30     18.72 o
  -6  10   2        0.69        1.65      1.43 o
  -5  10   2      120.86      118.43     13.79 o
  -4  10   2        0.00       -1.74      1.74 o
  -3  10   2       86.10       64.90     11.66 o
  -2  10   2       86.93      102.08     19.78 o
  -1  10   2      223.49       62.74     49.62 o
   0  10   2      410.61       68.48     93.70 o
   1  10   2        9.75       10.57     10.38 o
   2  10   2        2.23       -1.67      7.64 o
   3  10   2       42.50       50.80     15.28 o
   4  10   2        6.29        2.73     26.45 o
 -11  11   2        6.65        6.68      4.89 o
 -10  11   2        2.27        3.71      1.58 o
  -9  11   2       38.55       46.99      6.72 o
  -8  11   2       27.40       24.19      3.65 o
  -7  11   2        1.16        1.18      1.63 o
  -6  11   2      248.49      290.24     31.46 o
  -5  11   2       77.54       81.69      8.43 o
  -4  11   2       58.42       56.16      9.25 o
  -3  11   2        9.84        9.67      4.74 o
  -2  11   2       46.73       81.98     16.81 o
  -1  11   2      154.02        9.37     36.95 o
   0  11   2       13.15        7.98      2.86 o
   1  11   2        5.81       19.23      4.48 o
   2  11   2       50.38       65.74     11.72 o
   3  11   2        0.01       -6.07      6.07 o
 -10  12   2      119.59      144.21     16.20 o
  -9  12   2       92.36       97.69     15.56 o
  -8  12   2       48.68       51.49      7.87 o
  -7  12   2        0.89       -0.73      5.26 o
  -6  12   2      108.79      134.47     16.77 o
  -5  12   2       56.87       59.59      8.73 o
  -4  12   2      169.30      163.49     39.45 o
  -3  12   2       93.06       -9.82     33.05 o
  -2  12   2       48.51       55.45     17.63 o
  -1  12   2       10.12       15.13     15.50 o
   0  12   2       31.95       32.40     10.43 o
   1  12   2        9.05       18.06      9.67 o
  -9  13   2        0.02       -1.13      4.89 o
  -8  13   2       63.91       69.39     11.22 o
  -7  13   2       49.93       65.22      9.47 o
  -6  13   2      122.38      126.92     18.95 o
  -5  13   2      105.33       98.62     38.09 o
  -4  13   2        1.58        2.14      6.81 o
  -3  13   2      128.95      157.16     43.53 o
  -2  13   2       22.37       35.19      9.27 o
  -1  13   2       10.72       17.41      6.45 o
   0  13   2       37.34       55.17     10.29 o
  -8  14   2       16.15       17.24      5.51 o
  -7  14   2       84.96       96.81     30.34 o
  -6  14   2        4.67       60.47     83.72 o
  -5  14   2       13.48       17.02      5.94 o
  -4  14   2       63.50       86.88     21.98 o
  -3  14   2       17.07       23.45      9.71 o
   1 -14   3        2.28        9.18     19.48 o
   2 -14   3        0.82        2.46      5.03 o
   3 -14   3       25.91       22.16      5.63 o
   4 -14   3        5.82       56.51     70.64 o
   5 -14   3        9.40        5.57     11.72 o
   6 -14   3       22.68       27.61     15.83 o
   7 -14   3       10.97       10.18      2.90 o
  -1 -13   3        4.77       11.15     12.81 o
   0 -13   3        0.01        0.24      3.21 o
   1 -13   3       36.42       24.03      8.45 o
   2 -13   3        4.12        7.60      9.53 o
   3 -13   3        0.21       -3.24      4.65 o
   4 -13   3        1.79        7.68     10.38 o
   5 -13   3       40.85       60.17     17.74 o
   6 -13   3      188.32      237.30     33.52 o
   7 -13   3      155.82      187.00     26.43 o
   8 -13   3       44.68       53.25      6.78 o
   9 -13   3        3.82        1.24      1.14 o
  -2 -12   3        2.58        3.08      2.96 o
  -1 -12   3       54.96       73.74     33.99 o
   0 -12   3       54.97      -23.91     27.04 o
   1 -12   3       42.01       -4.44     31.89 o
   2 -12   3       34.45       37.13      9.34 o
   3 -12   3       10.09        7.43      4.63 o
   4 -12   3      115.02      116.03     20.90 o
   5 -12   3        2.03       40.98     66.80 o
   6 -12   3      184.59      195.50     23.92 o
   7 -12   3       18.97       23.67      2.93 o
   8 -12   3       11.71       14.68      1.99 o
   9 -12   3       28.04       23.55      2.93 o
  10 -12   3       12.85       16.99      2.23 o
  -3 -11   3       23.49       29.54      5.90 o
  -2 -11   3       56.82       66.62     19.05 o
  -1 -11   3       28.12       29.57     14.07 o
   0 -11   3       25.35       30.03     14.58 o
   1 -11   3        7.74        7.77     10.70 o
   2 -11   3        3.59        8.51      6.79 o
   3 -11   3       50.44      -10.63     29.91 o
   4 -11   3      364.10      410.36     44.58 o
   5 -11   3      133.59      146.92     14.68 o
   6 -11   3      119.59      131.11     14.35 o
   7 -11   3      287.58      319.78     34.80 o
   8 -11   3      109.67      116.58     12.73 o
   9 -11   3        0.13       -0.86      0.86 o
  10 -11   3        1.02       -0.05      0.82 o
  -4 -10   3        9.12       14.59      4.76 o
  -3 -10   3        0.52       -3.73      3.73 o
  -2 -10   3       30.26       22.07     13.82 o
  -1 -10   3      120.98      -12.56     29.78 o
   0 -10   3       43.18       -1.04     29.81 o
   1 -10   3       26.16       -8.21     24.05 o
   2 -10   3        8.32       12.97      6.25 o
   3 -10   3      545.38      624.42     61.90 o
   4 -10   3      829.23      931.86     92.24 o
   5 -10   3       11.54       17.82      2.09 o
   6 -10   3      583.21      643.33     69.84 o
   7 -10   3      400.79      454.08     49.22 o
   8 -10   3       66.89       61.15      6.72 o
   9 -10   3        1.37        3.52      1.14 o
  10 -10   3        0.46        1.35      0.81 o
  11 -10   3       15.49       13.32      1.73 o
  -5  -9   3        0.95       -3.45     26.60 o
  -4  -9   3       86.83       95.07     29.94 o
  -3  -9   3       18.78       11.66      5.30 o
  -2  -9   3       69.78      -22.63     22.63 o
   0  -9   3        2.25        1.89      1.21 o
   1  -9   3      122.47      112.96     12.76 o
   2  -9   3      273.13      334.03     33.15 o
   3  -9   3        5.69        5.48      1.17 o
   4  -9   3      140.20      195.64     19.42 o
   5  -9   3       47.80       52.93      6.50 o
   6  -9   3      108.51      108.96     12.26 o
   7  -9   3        4.40        3.76      0.98 o
   8  -9   3      243.73      235.05     25.47 o
   9  -9   3      156.92      164.70     17.97 o
  10  -9   3       29.71       29.54      3.40 o
  11  -9   3       16.67       21.63      2.43 o
  -6  -8   3        2.79       -2.46      2.46 o
  -5  -8   3       11.27        8.99      2.42 o
  -4  -8   3       12.35        5.76      9.54 o
  -3  -8   3       16.35       15.66      3.61 o
  -2  -8   3       26.11       33.83      5.54 o
  -1  -8   3      101.11      104.25     13.38 o
   0  -8   3      328.23      330.73     32.79 o
   1  -8   3        7.55        3.97      0.94 o
   2  -8   3       86.64       79.92      8.19 o
   3  -8   3       12.92       15.81      1.82 o
   4  -8   3       32.50       22.09      3.77 o
   5  -8   3       34.61       50.75      5.33 o
   6  -8   3      448.82      498.65     49.39 o
   7  -8   3      283.48      321.18     34.87 o
   8  -8   3      308.94      320.26     34.81 o
   9  -8   3       13.13       17.20      2.01 o
  10  -8   3        8.32        6.80      1.03 o
  11  -8   3       27.99       37.57      4.16 o
  -7  -7   3       25.20       21.67     13.07 o
  -6  -7   3        5.19        8.11      2.15 o
  -5  -7   3      107.67      123.07     15.06 o
  -4  -7   3       44.50       55.16      8.54 o
  -3  -7   3       52.71       59.44      7.89 o
  -2  -7   3       10.93       15.89      3.80 o
  -1  -7   3      856.89     1079.85    106.70 o
   0  -7   3     1248.71     1508.02    148.97 o
   1  -7   3       81.61      112.23     12.48 o
   2  -7   3      154.49      240.04     23.84 o
   3  -7   3      151.20      176.06     17.52 o
   4  -7   3     1218.47     1497.17    148.13 o
   5  -7   3      108.54       67.46     43.66 o
   6  -7   3      193.51      207.14     20.54 o
   7  -7   3      254.06      250.17     27.11 o
   8  -7   3        2.13       -1.42      1.42 o
   9  -7   3      664.04      680.88     73.71 o
  10  -7   3       26.82       30.19      3.42 o
  11  -7   3       41.02       42.79      5.33 o
  -8  -6   3        3.16       65.23     67.95 o
  -7  -6   3        9.64        9.61      3.33 o
  -6  -6   3       57.21       80.15     13.78 o
  -5  -6   3       76.83       90.00      9.33 o
  -4  -6   3       11.72       16.35      4.42 o
  -3  -6   3      298.65      337.07     33.49 o
  -2  -6   3       52.71       59.75      6.89 o
  -1  -6   3      144.35      152.12     16.59 o
   0  -6   3      170.92      202.50     17.18 o
   1  -6   3      147.56      168.40     14.31 o
   2  -6   3     1772.19     1898.66    187.85 o
   3  -6   3      600.04      734.62     72.71 o
   4  -6   3      274.08      288.46     28.57 o
   5  -6   3      682.22      791.10     72.47 o
   6  -6   3      347.88      404.80     37.02 o
   7  -6   3      181.02      199.43     19.67 o
   8  -6   3      148.91      134.36     15.03 o
   9  -6   3      263.23      266.36     32.50 o
  10  -6   3        0.51        0.02      0.63 o
  11  -6   3       24.55       30.79      3.85 o
  -8  -5   3       27.46       32.92      4.47 o
  -7  -5   3        0.02        1.87      4.94 o
  -6  -5   3        1.97       -0.66      1.42 o
  -5  -5   3       59.36       63.28      6.55 o
  -4  -5   3      157.47      183.38     18.15 o
  -3  -5   3      282.65      367.76     36.46 o
  -2  -5   3      118.73       96.13     13.21 o
  -1  -5   3      266.23      324.91     35.33 o
   0  -5   3      479.07      506.99     46.40 o
   1  -5   3      417.12      417.70     35.75 o
   2  -5   3       13.17       17.51      2.09 o
   3  -5   3        0.02       -1.11      1.11 o
   4  -5   3     4032.95     4585.06    453.32 o
   5  -5   3      361.14      360.42     32.99 o
   6  -5   3       15.29       10.93      2.94 o
   7  -5   3       90.82       81.68     11.97 o
   8  -5   3      111.65      131.95     27.60 o
   9  -5   3       32.85       32.18      5.34 o
  10  -5   3        1.42        1.68      0.72 o
  11  -5   3        1.60        1.31      1.12 o
  -9  -4   3        1.32        2.25      4.05 o
  -8  -4   3       14.03       15.88      2.13 o
  -7  -4   3      135.13      139.62     15.76 o
  -6  -4   3       39.69       59.33      6.05 o
  -5  -4   3      621.12      678.73     67.13 o
  -4  -4   3        0.35       -1.48      1.48 o
  -3  -4   3      499.61      492.13     48.77 o
  -2  -4   3        9.29       19.99      2.11 o
  -1  -4   3     2538.74     2869.26    283.82 o
   0  -4   3        1.64        1.84      0.44 o
   1  -4   3      535.33      576.01     49.39 o
   2  -4   3     2588.43     2888.18    286.00 o
   3  -4   3      109.99      156.34     14.39 o
   4  -4   3     2341.53     2709.16    267.59 o
   5  -4   3     1290.95     1586.39    156.77 o
   6  -4   3      363.44      393.62     42.67 o
   7  -4   3      136.53      131.41     19.31 o
   8  -4   3       26.45       29.18      5.96 o
   9  -4   3        6.58        4.69      1.05 o
  10  -4   3        6.94        7.99      1.20 o
  11  -4   3       14.22       21.62      2.83 o
 -10  -3   3        5.83        4.44      3.06 o
  -9  -3   3        0.22        0.06      3.64 o
  -8  -3   3      165.65      191.37     21.26 o
  -7  -3   3      555.34      625.36     67.83 o
  -6  -3   3      194.55      214.12     21.25 o
  -5  -3   3      175.75      212.73     21.13 o
  -4  -3   3       61.20       58.07      6.42 o
  -3  -3   3     1270.14     1366.81    135.28 o
  -2  -3   3       45.06       33.78      3.63 o
  -1  -3   3      945.42     1010.32     99.97 o
   0  -3   3     2111.14     2376.47    235.12 o
   1  -3   3      401.22      397.51     34.03 o
   2  -3   3        0.17        0.67      0.92 o
   3  -3   3     2466.09     2853.22    261.35 o
   4  -3   3      403.74      478.55     43.81 o
   5  -3   3       18.47       56.47      6.33 o
   6  -3   3      143.01      150.67     18.25 o
   7  -3   3       30.04       27.36      8.30 o
   8  -3   3        0.76       -0.63      1.68 o
   9  -3   3       18.98       20.20      2.61 o
  10  -3   3        4.85        2.88      0.88 o
  11  -3   3       26.28       31.68      4.02 o
 -10  -2   3        0.14       -0.40      1.06 o
  -9  -2   3      112.89      118.25     13.30 o
  -8  -2   3      358.34      387.34     42.11 o
  -7  -2   3       29.97       30.97      4.18 o
  -6  -2   3       73.78       69.51      8.77 o
  -5  -2   3      334.65      375.81     40.88 o
  -4  -2   3      756.81      980.38    106.40 o
  -3  -2   3     2283.24     2620.99    284.45 o
  -2  -2   3        0.44        2.04      0.94 o
  -1  -2   3     1221.64     1415.54    129.68 o
   0  -2   3     2868.14     3034.98    300.72 o
   1  -2   3     1344.31     1590.27    128.71 o
   2  -2   3    14045.61    15930.20   1461.60 o
   3  -2   3     1351.91     1461.92    143.89 o
   4  -2   3      407.52      399.16     43.33 o
   5  -2   3        0.15        5.84      1.78 o
   6  -2   3       38.59       50.69      5.53 o
   7  -2   3        0.16        0.10      0.70 o
   8  -2   3      243.37      247.97     30.66 o
   9  -2   3       24.72       32.92      4.09 o
  10  -2   3       10.86        8.37      1.63 o
  11  -2   3        2.31        3.80      1.25 o
 -10  -1   3        7.28        9.02      3.03 o
  -9  -1   3       52.68       48.05      5.51 o
  -8  -1   3       68.37       61.06      7.70 o
  -7  -1   3      149.78      146.31     18.13 o
  -6  -1   3      419.19      517.50     56.21 o
  -5  -1   3       48.80       36.18      4.83 o
  -4  -1   3       36.02       49.78      5.67 o
  -3  -1   3     4137.48     4656.90    426.55 o
  -2  -1   3     8672.50     9183.26    841.42 o
  -1  -1   3     1541.84     1618.44    130.56 o
   0  -1   3     1850.63     2157.96    197.67 o
   1  -1   3      386.80      364.19     30.94 o
   2  -1   3     4912.27     5380.72    532.15 o
   3  -1   3      524.69      570.63     56.49 o
   4  -1   3     1839.62     2108.81    228.21 o
   5  -1   3       58.37       47.67      6.56 o
   6  -1   3      173.01      -11.13     39.80 o
   7  -1   3      176.31      193.93     23.57 o
   8  -1   3       18.44       20.23      3.86 o
   9  -1   3        0.34       -0.56      2.65 o
  10  -1   3       10.21       16.31      2.30 o
 -11   0   3       10.70        7.23      1.36 o
 -10   0   3       72.94       70.43      8.90 o
  -9   0   3        0.35        2.13      2.85 o
  -8   0   3       58.72       57.49      7.43 o
  -7   0   3       74.02       85.50      8.47 o
  -6   0   3      366.15      475.74     46.88 o
  -5   0   3      128.41      141.31     14.00 o
  -4   0   3     2237.42     2652.49    242.74 o
  -3   0   3      200.36      167.35     16.54 o
  -2   0   3      134.28      145.18     13.30 o
  -1   0   3      106.62      145.91     11.28 o
   0   0   3     2584.03     2735.50    234.12 o
   1   0   3      292.74      378.31     34.59 o
   5   0   3      109.30        3.50     13.90 o
   6   0   3       25.44       -3.11     13.78 o
   7   0   3       15.62       14.57      2.58 o
   8   0   3        0.10        0.41      0.91 o
   9   0   3        3.57        4.41      1.19 o
  10   0   3        0.12        0.90      1.06 o
 -11   1   3       37.20       43.39     11.02 o
 -10   1   3       63.21       72.65      9.20 o
  -9   1   3       85.08       84.61     10.44 o
  -8   1   3        0.19        0.28      0.77 o
  -7   1   3       20.18       17.29      2.81 o
  -6   1   3      280.74      364.19     44.23 o
  -5   1   3     2112.97     2299.37    279.08 o
  -4   1   3     2634.73     3041.68    369.51 o
  -3   1   3      124.39      145.95     14.44 o
  -2   1   3     2767.13     3108.00    284.83 o
  -1   1   3      136.07      190.09     16.27 o
   0   1   3    11730.06    12775.04   1167.49 o
   5   1   3       37.86       36.22      5.79 o
   6   1   3        3.62        2.15      1.37 o
   7   1   3      108.33      108.58     14.59 o
   8   1   3      157.39      174.40     21.75 o
   9   1   3        4.37        6.14      2.82 o
  10   1   3        7.48        5.27      1.44 o
 -11   2   3       46.35       51.48      6.63 o
 -10   2   3      192.61      213.82     30.12 o
  -9   2   3        2.65        2.03      1.23 o
  -8   2   3       11.60        7.15      2.54 o
  -7   2   3      333.05      417.45     50.55 o
  -6   2   3     2848.30     3340.75    468.14 o
  -5   2   3      302.87      395.68     47.90 o
  -4   2   3      858.46     1006.85    122.25 o
  -3   2   3     1697.16     1823.08    180.35 o
  -2   2   3     8002.27     9114.29    901.38 o
  -1   2   3      884.50     1015.69     86.79 o
   0   2   3      159.68      150.33     12.84 o
   1   2   3     1085.77     1027.24     93.91 o
   2   2   3       36.12      -13.04     13.04 o
   3   2   3      176.80      170.04     18.85 o
   4   2   3      139.59      170.33     19.10 o
   5   2   3       31.17      -18.58     18.58 o
   6   2   3       16.04       16.29      3.88 o
   7   2   3       10.24       11.69      4.72 o
   8   2   3       24.02       25.35      6.81 o
   9   2   3       27.07       38.40      4.98 o
 -11   3   3      253.43      263.69     37.13 o
 -10   3   3       70.13       61.99     10.81 o
  -9   3   3      293.25      323.99     55.70 o
  -8   3   3      111.13      117.23     20.18 o
  -6   3   3      137.65      160.62     19.48 o
  -5   3   3        6.67       13.87      3.36 o
  -4   3   3      152.71      155.71     18.93 o
  -3   3   3        0.98        0.63      0.53 o
  -1   3   3     1482.71     1523.37    130.27 o
   0   3   3        1.07       -0.07      1.18 o
   1   3   3       48.41       56.05      9.38 o
   2   3   3        9.24       14.35      2.93 o
   4   3   3      220.58      229.80     25.62 o
   5   3   3       66.13       67.02     14.37 o
   6   3   3       11.68       12.59      2.07 o
   7   3   3       19.57       18.99      3.11 o
   8   3   3       44.67       49.14      9.00 o
   9   3   3        0.34        3.54      3.32 o
 -12   4   3        0.66        0.56      0.81 o
 -11   4   3        6.05        6.37      2.02 o
  -7   4   3       14.04       18.32      4.59 o
  -6   4   3       37.08       37.58      7.23 o
  -5   4   3       83.56       86.99     12.62 o
  -4   4   3      267.50      352.98     38.23 o
  -3   4   3       78.55      102.57     11.15 o
  -2   4   3       41.28       -5.28     11.23 o
  -1   4   3     1022.09     1180.08    100.51 o
   0   4   3     1661.28     1849.71    168.97 o
   1   4   3      910.71      946.18    102.51 o
   2   4   3        1.23        1.61      3.21 o
   3   4   3       26.42       32.98      6.78 o
   4   4   3      133.32      -14.00     23.81 o
   5   4   3      114.68      115.33     15.39 o
   6   4   3       39.46       34.51      6.96 o
   7   4   3       57.79       67.94      8.71 o
   8   4   3       13.91       18.31      5.16 o
 -12   5   3        3.77        0.29      1.23 o
  -7   5   3      115.27        1.42     26.70 o
  -6   5   3        5.87        7.68      2.56 o
  -5   5   3      153.52      195.75     21.18 o
  -4   5   3      945.32     1162.29    114.87 o
  -2   5   3        8.64      -12.83     12.83 o
  -1   5   3      175.41      198.32     19.81 o
   0   5   3       46.82       44.38      4.62 o
   1   5   3       81.63       62.30     10.23 o
   2   5   3       29.84       42.15      4.87 o
   3   5   3      191.03      227.89     24.75 o
   4   5   3      584.42      672.86     73.00 o
   5   5   3       28.52       28.93      3.66 o
   6   5   3       40.91       58.12     11.49 o
   7   5   3       18.81       28.21      8.46 o
 -12   6   3        8.19        0.24      0.79 o
 -11   6   3        0.00       -0.70      1.01 o
  -9   6   3       52.82       64.78     20.02 o
  -7   6   3       11.17      -10.16     17.15 o
  -6   6   3        2.94        1.16      1.22 o
  -5   6   3        0.04       -0.33      1.04 o
  -1   6   3      940.71     1056.91    104.58 o
   0   6   3       15.93       27.97      2.80 o
   1   6   3     1190.78     1311.92    129.61 o
   2   6   3       87.03      126.53     18.54 o
   3   6   3       92.73      102.46     13.02 o
   4   6   3       19.84       15.47      5.42 o
   5   6   3      124.51      142.94     18.72 o
   6   6   3        1.09        3.17      1.76 o
   7   6   3        8.42       10.23     10.66 o
 -10   7   3       29.50       29.52      7.40 o
  -9   7   3       70.92        0.87     18.40 o
  -8   7   3      260.13       -2.33     37.23 o
  -7   7   3      161.89      182.30     20.17 o
  -6   7   3      305.47      356.96     38.59 o
  -4   7   3        0.68        1.19      0.76 o
  -3   7   3        2.91        2.54      1.70 o
  -2   7   3      185.72      206.43     22.45 o
  -1   7   3      467.65      532.10     48.58 o
   0   7   3      229.98      251.74     25.11 o
   1   7   3      145.29      157.37     16.02 o
   2   7   3        1.10        0.44      1.19 o
   3   7   3      102.93      124.49     16.44 o
   4   7   3       83.03       80.97     21.53 o
   5   7   3       11.08        9.96      8.39 o
   6   7   3       23.05       24.44     12.16 o
 -11   8   3        0.17       -0.53      1.30 o
 -10   8   3        9.77        8.10      3.85 o
  -9   8   3       90.78      -11.50     23.38 o
  -8   8   3      574.97      694.39     83.93 o
  -7   8   3      170.24      -36.20     36.20 o
  -6   8   3       36.89      -12.32     12.32 o
  -5   8   3        3.59        3.68      3.88 o
  -4   8   3       75.72       55.15     20.45 o
  -3   8   3        3.57        1.40      2.14 o
  -2   8   3        6.11        8.39      3.82 o
  -1   8   3       44.02       48.53      5.50 o
   0   8   3        3.69        2.43      1.13 o
   1   8   3        1.44        2.82      5.67 o
   2   8   3       72.77       73.20     12.83 o
   3   8   3        0.00        0.02      7.63 o
   4   8   3        2.16        1.44      7.43 o
   5   8   3        1.50        0.12     15.62 o
 -12   9   3        0.38        1.08      1.37 o
 -11   9   3        8.73       12.70     11.61 o
 -10   9   3       17.12       13.46      2.46 o
  -9   9   3       34.90       44.53      7.33 o
  -8   9   3      221.78      259.72     31.36 o
  -7   9   3       35.67       35.34      4.61 o
  -6   9   3        4.59        8.54      2.91 o
  -5   9   3       11.56       12.33      2.72 o
  -4   9   3       12.47        9.96      2.79 o
  -3   9   3       31.63       33.88      5.21 o
  -2   9   3      143.13       66.80     30.24 o
  -1   9   3      329.24      403.09     48.78 o
   0   9   3        0.76        1.83      5.07 o
   1   9   3      318.15       44.72     49.08 o
   2   9   3      120.26       17.83     43.36 o
   3   9   3       10.19        7.67      4.80 o
   4   9   3        2.92        4.57      2.72 o
 -11  10   3       56.06       63.33     10.91 o
 -10  10   3        0.34        1.52      0.84 o
  -9  10   3       15.99       17.31      3.17 o
  -8  10   3      172.41      152.31     19.62 o
  -7  10   3       15.90       14.00      2.14 o
  -6  10   3       13.47       13.95      4.67 o
  -5  10   3        5.38        5.27      4.17 o
  -4  10   3       88.19       97.10     13.41 o
  -3  10   3       53.56       73.30     14.87 o
  -2  10   3      113.50      137.09     27.93 o
  -1  10   3      131.87      126.64     51.99 o
   0  10   3       11.15       17.08      6.04 o
   1  10   3        2.66        2.30      8.14 o
   2  10   3       49.69        7.56     38.20 o
   3  10   3        6.11        8.11     13.54 o
 -11  11   3       13.70       21.39      3.60 o
 -10  11   3        6.95        4.35      2.96 o
  -9  11   3       75.75       95.05     13.33 o
  -8  11   3        4.74        6.26      3.62 o
  -7  11   3        1.33        4.18      3.26 o
  -6  11   3       25.34       28.51      3.84 o
  -5  11   3        0.12       -5.28      5.28 o
  -4  11   3        7.19        6.55      4.77 o
  -3  11   3       15.06       20.48      4.95 o
  -2  11   3        0.87        0.44      4.33 o
  -1  11   3       22.38       24.51      7.51 o
   0  11   3        4.92        3.52     13.00 o
   1  11   3      102.12       25.38     41.72 o
   2  11   3       62.92       85.67     32.83 o
 -10  12   3      243.63      236.31     26.55 o
  -9  12   3        3.38        6.48      1.50 o
  -8  12   3       16.09       24.93      4.96 o
  -7  12   3        0.22       -0.25      3.44 o
  -6  12   3        4.57        0.44      3.71 o
  -5  12   3       68.74       73.96     15.13 o
  -4  12   3        0.41       -3.60     11.63 o
  -3  12   3        8.14       42.30     47.40 o
  -2  12   3       15.20       29.51     15.08 o
  -1  12   3       37.69       53.94     10.18 o
   0  12   3       78.64       98.46     17.97 o
   1  12   3       11.78       15.03     10.81 o
  -9  13   3       23.92       22.62      6.72 o
  -8  13   3        0.00       -2.70      4.26 o
  -7  13   3       34.98       37.22      5.70 o
  -6  13   3        0.07        1.13      1.71 o
  -5  13   3       27.28       28.74      5.78 o
  -4  13   3       16.72       14.82      9.92 o
  -3  13   3        0.32       -3.10     10.51 o
  -2  13   3       22.27       19.23     18.39 o
  -1  13   3       23.78       23.23     10.04 o
  -7  14   3       53.38       71.59     12.47 o
  -6  14   3       33.19       41.97      7.95 o
  -5  14   3        7.30       87.18     99.75 o
  -4  14   3        1.22        3.04      8.34 o
  -3  14   3       16.27       16.65     35.58 o
   2 -14   4       27.94       29.77      8.90 o
   3 -14   4       60.54       70.59     19.85 o
   4 -14   4       13.59       17.82      6.24 o
   5 -14   4       34.83       25.04      7.43 o
   6 -14   4       22.40       21.30     27.61 o
   7 -14   4        0.52       -0.79      1.87 o
   0 -13   4        2.75        1.79     16.64 o
   1 -13   4        0.77        0.69      8.52 o
   2 -13   4       46.37       26.83     32.37 o
   3 -13   4       77.40       68.30     85.86 o
   4 -13   4      170.93      -37.78     41.63 o
   5 -13   4       33.45       33.61     10.26 o
   6 -13   4       38.44       48.65      7.16 o
   7 -13   4        7.09        8.02      2.02 o
   8 -13   4        0.05       -1.26      1.26 o
  -2 -12   4       62.33       80.86     29.02 o
  -1 -12   4        0.49        2.82      9.54 o
   0 -12   4       59.18       62.76     11.60 o
   1 -12   4        0.07       -2.66      9.39 o
   2 -12   4       49.80       63.29     12.97 o
   3 -12   4       13.95       12.60      4.23 o
   4 -12   4      322.99      391.13     47.59 o
   5 -12   4       17.59       13.66      2.74 o
   6 -12   4        9.68       14.89      2.55 o
   7 -12   4       18.50       21.64      2.68 o
   8 -12   4        5.20        4.78      1.31 o
   9 -12   4       14.91       14.83      2.09 o
  -3 -11   4        4.39        2.55      4.58 o
  -2 -11   4      164.86       52.03     49.89 o
  -1 -11   4       85.44       28.33     40.77 o
   0 -11   4       13.87       12.11     14.26 o
   2 -11   4       11.41        9.20      6.87 o
   3 -11   4      164.65      186.54     23.22 o
   4 -11   4     1061.42     1194.26    129.40 o
   5 -11   4      482.98      518.64     56.33 o
   6 -11   4       59.58       65.91      7.32 o
   7 -11   4      407.38      458.15     49.79 o
   8 -11   4        0.08       -1.11      1.11 o
   9 -11   4       49.89       62.12      6.73 o
  10 -11   4        0.50       -0.37      1.27 o
  -4 -10   4       61.51      -15.91     48.77 o
  -3 -10   4       72.18      117.06     28.17 o
  -2 -10   4       94.28       -0.53     32.33 o
  -1 -10   4       93.07        4.52     32.86 o
   0 -10   4        0.96        5.63      6.91 o
   1 -10   4       41.78       -6.78     27.97 o
   2 -10   4       84.92       89.00     13.25 o
   3 -10   4        5.53        5.78      2.37 o
   4 -10   4      961.21     1083.56    107.15 o
   5 -10   4      298.83      331.70     32.89 o
   6 -10   4      305.40      324.87     35.33 o
   7 -10   4       20.21       19.03      2.43 o
   8 -10   4        5.90        9.16      1.37 o
   9 -10   4       14.79       11.91      1.66 o
  10 -10   4        0.00        2.21      1.19 o
  -5  -9   4       20.87       24.52      7.30 o
  -4  -9   4        6.28       10.20      4.86 o
  -3  -9   4        5.48        5.79     11.81 o
  -1  -9   4       22.18       18.87      6.08 o
   0  -9   4      126.98      115.01     28.91 o
   1  -9   4        0.92       -1.56      1.56 o
   2  -9   4      300.52      378.05     37.52 o
   3  -9   4       45.09       63.81      6.57 o
   4  -9   4        0.87        0.83      0.88 o
   5  -9   4     1370.02     1523.65    150.70 o
   6  -9   4       39.60       38.14      5.93 o
   7  -9   4      314.52      333.17     36.01 o
   8  -9   4       10.32        7.08      1.19 o
   9  -9   4        3.64        2.05      0.82 o
  10  -9   4        0.45        1.61      0.77 o
  11  -9   4        2.17        6.47      1.70 o
  -6  -8   4       38.25       32.09     12.40 o
  -5  -8   4       17.05       15.34      3.01 o
  -4  -8   4       40.67       35.25      9.43 o
  -3  -8   4       54.49       55.93     11.33 o
  -2  -8   4      140.20      169.92     20.88 o
  -1  -8   4      301.23      318.88     34.63 o
   0  -8   4       15.74       17.46      2.51 o
   1  -8   4       15.26       17.49      2.01 o
   2  -8   4      151.45      160.41     15.92 o
   3  -8   4       34.96       43.79      4.57 o
   4  -8   4      241.36      249.87     24.63 o
   5  -8   4       10.85        9.37      2.68 o
   6  -8   4      115.94      142.74     15.58 o
   7  -8   4        0.60       -0.93      0.93 o
   8  -8   4      267.81      273.24     29.73 o
   9  -8   4        4.21        2.59      0.82 o
  10  -8   4        0.20       -0.37      0.91 o
  11  -8   4       18.55       21.58      2.83 o
  -7  -7   4       12.80       21.98      6.78 o
  -6  -7   4        5.12        4.31      3.10 o
  -5  -7   4      178.18      242.42     29.70 o
  -4  -7   4      309.17      305.19     33.23 o
  -3  -7   4       18.83       15.18      4.39 o
  -2  -7   4      144.09      155.73     17.39 o
  -1  -7   4        5.50        7.63      1.64 o
   0  -7   4       24.22       28.45      3.73 o
   1  -7   4      105.49       81.50      9.10 o
   2  -7   4      953.52     1118.51    110.67 o
   3  -7   4       17.54       20.18      2.96 o
   4  -7   4        1.34        0.87      1.20 o
   5  -7   4       78.09       85.52     10.29 o
   6  -7   4      325.57      343.21     37.24 o
   7  -7   4        5.90        5.58      1.87 o
   8  -7   4      204.12      228.57     24.87 o
   9  -7   4       57.79       54.21      5.93 o
  10  -7   4        5.92        6.02      1.12 o
  11  -7   4        0.00       -1.18      1.67 o
  -8  -6   4        1.10        0.14      2.84 o
  -7  -6   4       18.49       21.17      3.67 o
  -6  -6   4       26.36       35.62      7.07 o
  -5  -6   4      323.03      387.49     38.39 o
  -4  -6   4       69.98       69.63      7.29 o
  -3  -6   4       68.00       82.20      9.17 o
  -2  -6   4      121.12      146.46     16.27 o
  -1  -6   4      729.09      910.02     98.62 o
   0  -6   4       34.69       26.77      2.52 o
   1  -6   4      169.44      180.36     16.49 o
   2  -6   4     1286.07     1447.09    143.20 o
   3  -6   4      775.12      867.99     85.90 o
   4  -6   4      467.60      548.66     54.34 o
   5  -6   4      556.41      580.76     62.83 o
   6  -6   4      187.22      229.62     22.68 o
   7  -6   4        2.58        1.08      1.75 o
   8  -6   4      997.49     1065.16    115.26 o
   9  -6   4      203.75      201.13     24.46 o
  10  -6   4        0.36        2.32      1.24 o
  11  -6   4       41.38       50.04      6.12 o
  -8  -5   4       86.72      106.09     19.62 o
  -7  -5   4       56.93       61.64      7.13 o
  -6  -5   4        1.70       -1.30      2.48 o
  -5  -5   4      823.63     1012.65    100.16 o
  -4  -5   4       95.11       97.79     10.52 o
  -3  -5   4      302.52      317.02     31.45 o
  -2  -5   4      310.01      298.03     29.52 o
  -1  -5   4       34.85       46.70      4.78 o
   0  -5   4      250.29      204.69     20.22 o
   1  -5   4      212.90      271.29     26.99 o
   2  -5   4       83.88      149.11     14.84 o
   3  -5   4     1933.84     2092.91    207.03 o
   4  -5   4      278.80      248.25     24.66 o
   5  -5   4       53.17       49.49      5.58 o
   6  -5   4      158.70      140.89     13.92 o
   7  -5   4        2.90       -0.09      1.66 o
   8  -5   4        6.01        1.77      3.47 o
   9  -5   4      224.40      232.41     28.18 o
  10  -5   4        2.59        3.26      0.93 o
  11  -5   4       10.83       15.53      1.93 o
  -9  -4   4        1.30        1.45      3.14 o
  -8  -4   4       29.41       27.26      3.30 o
  -7  -4   4      150.76      151.95     16.99 o
  -6  -4   4       18.96       29.25      3.11 o
  -5  -4   4        4.49        5.29      2.08 o
  -4  -4   4      957.98     1084.23    107.13 o
  -3  -4   4      816.19      964.72     95.40 o
  -2  -4   4      146.95      150.33     14.97 o
  -1  -4   4      593.53      588.48     58.28 o
   0  -4   4      985.74     1152.86    105.48 o
   1  -4   4      300.62      404.80     37.04 o
   2  -4   4        2.04        1.95      0.65 o
   3  -4   4      840.04      995.97    108.13 o
   4  -4   4        4.96        2.33      1.06 o
   5  -4   4        0.03       -0.80      1.17 o
   6  -4   4       74.15       76.04      8.50 o
   7  -4   4      324.62      330.21     40.13 o
   8  -4   4      509.78      521.41     63.15 o
   9  -4   4       11.87        9.71      1.61 o
  10  -4   4       37.99       49.63      6.12 o
  11  -4   4        0.10       -0.75      0.75 o
 -10  -3   4       36.40       45.40      5.22 o
  -9  -3   4        3.34        3.84      1.35 o
  -8  -3   4       20.27       30.39      3.55 o
  -7  -3   4        4.47        3.14      2.59 o
  -6  -3   4      588.49      687.28     68.02 o
  -5  -3   4        1.39       -0.35      1.75 o
  -4  -3   4      496.55      505.32     54.89 o
  -3  -3   4      176.22      172.73     18.80 o
  -2  -3   4      865.11     1001.14    108.75 o
  -1  -3   4       25.59       19.03      2.93 o
   0  -3   4      165.65      134.41     11.82 o
   1  -3   4    12784.90    14002.37   1282.72 o
   2  -3   4      104.63      139.63     15.43 o
   3  -3   4        0.04        0.33      1.32 o
   4  -3   4     1485.98     1808.13    196.08 o
   5  -3   4     1172.92     1311.98    129.99 o
   6  -3   4        0.15        1.28      1.22 o
   7  -3   4       95.25       93.49     13.54 o
   8  -3   4       33.96       33.63      4.44 o
   9  -3   4        5.43        6.87      1.21 o
  10  -3   4        4.95        8.84      1.46 o
 -10  -2   4        1.31        0.17      4.24 o
  -9  -2   4       11.92       15.09      2.02 o
  -8  -2   4       62.46       74.54      8.50 o
  -7  -2   4       27.98       35.38      6.24 o
  -6  -2   4      243.62       17.52     39.27 o
  -5  -2   4      275.62      297.63     32.35 o
  -4  -2   4     1819.38     2129.20    231.03 o
  -3  -2   4      143.47      187.78     20.47 o
  -2  -2   4      738.86      797.40     86.59 o
  -1  -2   4      147.23      153.22     13.15 o
   0  -2   4        9.40        5.54      1.18 o
   1  -2   4       65.67      113.05     10.44 o
   2  -2   4     3433.71     3866.34    419.62 o
   3  -2   4     2285.23     2786.77    302.36 o
   4  -2   4     1014.04     1108.16    116.98 o
   5  -2   4       97.18      121.25     11.32 o
   6  -2   4      398.98      464.21     50.26 o
   7  -2   4      522.70      573.30     69.38 o
   8  -2   4        1.81       -0.61      4.30 o
   9  -2   4        0.12       -0.78      3.90 o
  10  -2   4        1.44       -0.22      2.35 o
 -10  -1   4        0.10       -1.15      1.15 o
  -9  -1   4       21.49       19.74      5.16 o
  -8  -1   4        2.34        3.62      1.36 o
  -7  -1   4       10.55       11.94      4.68 o
  -6  -1   4       87.45       86.54      9.83 o
  -5  -1   4       73.57       59.12     22.65 o
  -4  -1   4      122.62      159.14     15.80 o
  -3  -1   4      128.55      151.66     15.04 o
  -2  -1   4      194.80      247.30     24.64 o
  -1  -1   4      252.57      273.29     22.04 o
   0  -1   4       49.79       39.66      3.66 o
   1  -1   4        2.52       -0.74      0.74 o
   2  -1   4      909.63      903.60     89.40 o
   3  -1   4     2621.22     2965.58    313.44 o
   4  -1   4        9.20       15.18      1.85 o
   5  -1   4       86.37       96.18     18.20 o
   6  -1   4        0.77        1.11      1.19 o
   7  -1   4        1.32        1.00      1.73 o
   8  -1   4       51.07       55.35      6.85 o
   9  -1   4       27.10       26.60      3.47 o
  10  -1   4        4.78        6.84      1.43 o
 -11   0   4        1.50        1.77      2.61 o
 -10   0   4       15.72       15.65      2.52 o
  -9   0   4       35.96       31.86      4.21 o
  -8   0   4       92.01       83.02     11.48 o
  -7   0   4        2.09        1.58      0.88 o
  -6   0   4        2.44        2.31      1.83 o
  -5   0   4      875.90     1079.98     92.54 o
  -4   0   4     1078.48     1295.51    128.06 o
  -3   0   4      920.28     1000.40     91.56 o
  -2   0   4     3596.01     4131.48    408.67 o
  -1   0   4     9646.21    10491.60    846.07 o
   0   0   4       23.11       51.44      4.70 o
   1   0   4     7500.92     7968.35    727.94 o
   2   0   4      515.59      584.71     63.38 o
   3   0   4      668.75      740.51     80.22 o
   5   0   4       86.64      103.79     11.65 o
   6   0   4      147.10      106.09     16.39 o
   7   0   4      106.05      124.89     15.28 o
   8   0   4       74.96       67.35     12.40 o
   9   0   4        1.51       -1.63      1.76 o
  10   0   4       19.62       24.65      3.36 o
 -11   1   4       30.58       31.57      3.91 o
 -10   1   4       58.39       62.19     11.12 o
  -9   1   4        0.18       -0.76      2.31 o
  -8   1   4       91.64      104.10     11.47 o
  -7   1   4      115.82      106.83     10.55 o
  -6   1   4      272.23      319.26     34.60 o
  -5   1   4     1573.30     1840.36    181.83 o
  -4   1   4      112.79      154.59     15.30 o
  -3   1   4       67.84       96.38      8.90 o
  -2   1   4     4480.29     4901.76    484.76 o
  -1   1   4     2817.19     3047.70    260.59 o
   0   1   4     2463.06     2678.12    244.98 o
   1   1   4      316.20      264.39     24.15 o
   5   1   4       71.56       67.12     25.79 o
   6   1   4      339.25       24.42     68.36 o
   7   1   4      133.51      153.30     18.34 o
   8   1   4        7.41        1.88      2.70 o
   9   1   4       20.45       23.15      8.51 o
 -11   2   4      117.52      135.38     16.42 o
 -10   2   4        0.56        0.03      1.66 o
  -9   2   4       42.87       42.87      8.77 o
  -8   2   4       10.27        6.81      1.21 o
  -7   2   4      276.85      299.94     36.40 o
  -6   2   4        6.36        6.43      1.04 o
  -5   2   4       42.49       53.82      6.82 o
  -4   2   4      169.86      181.96     16.68 o
  -3   2   4        3.94        9.83      0.96 o
  -2   2   4      727.29      737.25     79.86 o
  -1   2   4    19173.25    20262.27   1731.73 o
   0   2   4       54.43       58.38      7.70 o
   1   2   4      273.39      242.51     23.98 o
   3   2   4       20.50      -15.52     15.52 o
   4   2   4        0.67        2.69      4.17 o
   5   2   4        6.84        9.41      4.85 o
   6   2   4       35.11       32.63      4.45 o
   7   2   4       86.20       87.77     11.19 o
   8   2   4        1.70        1.39      4.27 o
   9   2   4        1.01        0.63      1.43 o
 -12   3   4        5.52        6.33      1.15 o
 -11   3   4        7.02       12.71      2.97 o
 -10   3   4       29.74       35.13      4.83 o
  -9   3   4        7.34        6.88      1.27 o
  -8   3   4       45.69       56.50      8.66 o
  -7   3   4      786.70      861.05    104.60 o
  -6   3   4      713.99      873.82    106.10 o
  -5   3   4       49.44       63.69      8.35 o
  -4   3   4       62.96       58.73      5.99 o
  -3   3   4     1540.43     1810.39    196.13 o
  -2   3   4     1055.19     1179.78    121.97 o
  -1   3   4      307.83      419.91     35.76 o
   0   3   4       37.44       51.12      6.63 o
   1   3   4      640.22      717.07     77.74 o
   4   3   4       72.77       68.71     10.37 o
   5   3   4       23.57      -18.35     21.97 o
   6   3   4       44.06       42.94      8.51 o
   7   3   4        0.01        0.12      1.69 o
   8   3   4        8.89       10.62      7.03 o
 -12   4   4        0.12       -0.30      0.82 o
 -11   4   4        0.93       -0.60      0.93 o
 -10   4   4      222.86      213.80     36.62 o
  -9   4   4        3.25        0.83      1.08 o
  -8   4   4        4.86        3.45      3.39 o
  -7   4   4      233.89      304.97     37.03 o
  -6   4   4      453.55      487.48     59.19 o
  -5   4   4      305.65      348.64     37.68 o
  -4   4   4        7.76        6.09      1.11 o
  -3   4   4       37.95       29.40      4.64 o
  -2   4   4       61.58       94.42     13.79 o
  -1   4   4     1794.03     1975.35    195.45 o
   0   4   4     1127.37     1354.13    123.71 o
   1   4   4      948.25     1160.61    125.70 o
   2   4   4       87.56       79.71     12.42 o
   3   4   4        0.05        0.09      1.39 o
   4   4   4      185.28      253.29     27.56 o
   5   4   4      464.24      597.99     64.90 o
   6   4   4       86.76       97.57     17.08 o
   7   4   4       15.75       15.13      3.78 o
   8   4   4        5.30        6.85      4.78 o
 -10   5   4       58.36       55.52     13.68 o
  -9   5   4      431.05      493.09     84.78 o
  -6   5   4      181.90      168.27     18.18 o
  -5   5   4       27.19       21.89      3.22 o
  -4   5   4       39.71       45.48      7.06 o
  -1   5   4     1851.40     2157.11    213.37 o
   0   5   4     1237.54     1321.80    120.77 o
   1   5   4        2.59        2.33      1.33 o
   2   5   4       37.66       39.98      7.26 o
   3   5   4      113.64      111.43     13.50 o
   4   5   4        1.21       -1.43      4.69 o
   5   5   4      117.04      116.98     13.14 o
   6   5   4        9.40       11.85      2.53 o
   7   5   4       13.15       21.42      3.65 o
 -12   6   4        3.79        0.05      1.25 o
 -11   6   4        2.84        1.34      0.90 o
 -10   6   4        0.11       -1.15      1.15 o
  -9   6   4       59.14       -8.79     24.30 o
  -8   6   4       37.81      -11.32     18.31 o
  -7   6   4      199.73      266.21     28.68 o
  -6   6   4       19.04       18.79      2.80 o
  -5   6   4        3.81        3.91      1.13 o
  -4   6   4        9.80        9.58      2.86 o
  -2   6   4      195.73      220.89     23.96 o
  -1   6   4       16.59        7.77      2.25 o
   0   6   4     1007.24     1112.91    101.71 o
   1   6   4       16.72       15.74      4.63 o
   2   6   4      407.43      440.43     53.47 o
   3   6   4        0.62       -2.09      4.36 o
   4   6   4      327.61      409.09     49.83 o
   5   6   4        0.05       -4.54      4.54 o
   6   6   4       56.71       77.66     32.21 o
 -12   7   4        0.68        1.03      1.63 o
 -11   7   4        0.06       -1.03      1.03 o
 -10   7   4       18.56       16.18      3.11 o
  -9   7   4       56.45      -14.59     19.09 o
  -8   7   4      292.46      306.36     37.14 o
  -7   7   4        0.01       -0.56      0.56 o
  -6   7   4       17.86       21.19      3.54 o
  -5   7   4        0.04       -0.54      1.67 o
  -2   7   4      640.19      746.27     79.76 o
  -1   7   4      225.40      230.29     25.46 o
   0   7   4        3.76        2.66      2.55 o
   1   7   4      105.02       99.83     15.47 o
   2   7   4       16.78       10.69     10.19 o
   3   7   4        5.61       14.30      5.82 o
   4   7   4      329.96      415.43     58.44 o
   5   7   4        1.20       -0.50      7.25 o
   6   7   4       10.88       11.27     10.84 o
 -12   8   4        4.32        3.61      1.56 o
 -11   8   4       88.47      -15.19     31.13 o
 -10   8   4       78.60       67.48     13.95 o
  -9   8   4      335.27      372.63     45.14 o
  -8   8   4      118.55      101.68     13.37 o
  -7   8   4       81.96       76.23     12.90 o
  -6   8   4       73.27        3.71      4.26 o
  -5   8   4        0.17       -2.31      2.35 o
  -4   8   4       29.60       26.19     11.24 o
  -3   8   4       20.32       14.92      4.47 o
  -2   8   4      148.29      150.53     18.28 o
  -1   8   4      190.80      186.15     21.53 o
   0   8   4        6.60        8.98      4.60 o
   1   8   4        0.63        0.68      5.94 o
   2   8   4      389.09       55.31     50.28 o
   3   8   4       93.24      -23.15     23.15 o
   4   8   4        5.51        3.37      9.91 o
   5   8   4        0.02       -1.83      3.09 o
 -11   9   4       74.69       86.61     10.62 o
 -10   9   4       10.97       10.07      3.03 o
  -9   9   4      374.07      409.74     49.60 o
  -8   9   4       39.10       36.39      5.78 o
  -7   9   4      463.98      490.96     59.50 o
  -6   9   4        0.12        0.41      1.89 o
  -5   9   4        9.04       11.60      3.66 o
  -4   9   4      131.04      154.98     17.36 o
  -3   9   4      365.94      453.79     49.22 o
  -2   9   4      191.53      221.26     31.76 o
  -1   9   4        5.61        1.82      2.90 o
   0   9   4      198.24       57.71     49.21 o
   1   9   4      140.40       -9.51     29.45 o
   2   9   4        2.37        3.16      5.13 o
   3   9   4        5.48        4.87      4.11 o
   4   9   4        1.66        8.83      4.37 o
 -11  10   4       23.85       32.19      7.15 o
 -10  10   4       11.52       13.24      1.84 o
  -9  10   4        0.84       -0.02      1.92 o
  -8  10   4       89.64       84.37     12.43 o
  -7  10   4       14.79       22.50      5.42 o
  -6  10   4        0.10       -0.35      2.57 o
  -5  10   4        3.45        3.25      3.37 o
  -4  10   4        0.36       -1.55      3.36 o
  -2  10   4      598.34      184.22     84.51 o
  -1  10   4       23.11       34.58      7.48 o
   0  10   4       43.65       14.93     34.48 o
   1  10   4        0.02       -0.61      5.94 o
   2  10   4        9.74        6.80      5.85 o
   3  10   4        3.69        5.53      3.01 o
 -11  11   4        3.47        5.29      2.50 o
 -10  11   4       62.00       61.97      9.32 o
  -9  11   4       17.49       18.79      3.73 o
  -8  11   4       52.27       50.58      6.84 o
  -7  11   4      667.29      768.77     93.16 o
  -6  11   4       17.29       11.01      3.84 o
  -5  11   4       96.75      103.61     12.83 o
  -4  11   4       40.95      -19.84     26.81 o
  -3  11   4        0.06       -0.26      2.47 o
  -2  11   4       30.62       54.84     10.26 o
  -1  11   4       45.13       75.81     25.59 o
   0  11   4      133.05      170.28     46.69 o
   1  11   4       34.44       38.87     10.13 o
   2  11   4        1.44        0.10      5.07 o
 -10  12   4        0.44       -1.53      1.58 o
  -9  12   4      100.96      119.76     18.65 o
  -8  12   4       20.45       16.14      6.77 o
  -7  12   4       14.10       13.16      5.94 o
  -6  12   4        7.41        8.47      3.96 o
  -5  12   4       88.35       70.50     74.08 o
  -4  12   4        2.06        3.25      3.91 o
  -3  12   4       64.23       -5.64     38.19 o
  -2  12   4       89.99      124.28     38.21 o
  -1  12   4       17.34       19.35      6.94 o
   0  12   4       58.43      -17.94     35.66 o
  -9  13   4        0.75        1.07      5.43 o
  -8  13   4        0.31       -5.26      7.89 o
  -7  13   4        1.63       75.59     83.40 o
  -6  13   4        9.18       13.62      3.58 o
  -5  13   4       13.55       22.70     18.58 o
  -4  13   4       14.74        7.13      4.06 o
  -3  13   4       33.27       36.67     22.63 o
  -2  13   4        0.63       -1.35      5.48 o
  -1  13   4       14.01       23.38     14.59 o
  -7  14   4       10.80       14.74      3.75 o
  -6  14   4       51.08       50.73     13.86 o
  -5  14   4        1.06        4.15      3.82 o
  -4  14   4       25.93       17.93     31.46 o
   2 -14   5       69.22       86.22     15.98 o
   3 -14   5        2.27        7.03      6.08 o
   4 -14   5       75.02       89.87     22.07 o
   5 -14   5        5.94        6.64      5.04 o
   6 -14   5        0.31        2.99      3.05 o
   0 -13   5       96.92      -32.31     32.31 o
   1 -13   5       27.45       25.74      9.90 o
   2 -13   5        0.88       -1.10      8.70 o
   3 -13   5       45.12       37.72     30.16 o
   4 -13   5       19.31       22.43      6.87 o
   5 -13   5      151.98      197.16     34.29 o
   6 -13   5       24.50       25.95      4.25 o
   7 -13   5       47.49       55.49      8.10 o
   8 -13   5        5.90        2.60      1.55 o
  -2 -12   5        2.03        2.23      3.72 o
  -1 -12   5        0.06        0.68      8.58 o
   0 -12   5        0.69        1.77      2.72 o
   1 -12   5       16.16       13.06     11.19 o
   2 -12   5       54.37      -10.82     28.35 o
   3 -12   5        2.68        2.55      5.47 o
   4 -12   5       45.47       48.43      7.36 o
   5 -12   5       48.37       53.31      7.84 o
   6 -12   5      134.58      141.28     19.98 o
   7 -12   5       15.76       18.26      2.73 o
   8 -12   5       97.37       97.31     10.77 o
   9 -12   5        0.58       -1.13      1.13 o
  -3 -11   5        3.29        6.70      7.85 o
  -2 -11   5       50.07       53.66     12.33 o
  -1 -11   5      167.54       29.47     39.74 o
   0 -11   5        1.06        1.76      7.78 o
   1 -11   5       30.79       18.28     13.51 o
   2 -11   5        4.64        3.19      1.95 o
   3 -11   5       78.02       87.48     16.05 o
   4 -11   5      249.17      287.65     34.88 o
   5 -11   5       81.46       90.55     11.07 o
   6 -11   5      101.24      119.31     13.02 o
   7 -11   5        0.75       -1.02      1.02 o
   8 -11   5       14.09       17.13      2.29 o
   9 -11   5       96.86      107.88     11.80 o
  10 -11   5       55.73       77.21      8.59 o
  -4 -10   5       39.99       -9.93     42.50 o
  -3 -10   5       35.26       41.19     13.48 o
  -2 -10   5        0.15        2.30      7.04 o
  -1 -10   5        1.49       -0.52      3.05 o
   0 -10   5      404.64        0.87     52.66 o
   1 -10   5        4.32        8.00      5.11 o
   2 -10   5       82.58       90.07     14.71 o
   3 -10   5      373.18      457.91     49.76 o
   4 -10   5      655.40      735.42     72.73 o
   5 -10   5        5.10        4.11      1.10 o
   6 -10   5       28.03       36.96      4.15 o
   7 -10   5       57.39       61.02      6.87 o
   8 -10   5       14.23       17.21      2.13 o
   9 -10   5       16.99       22.35      2.74 o
  10 -10   5        5.31        5.84      1.59 o
  -5  -9   5       64.07       16.92     47.69 o
  -4  -9   5        0.21       -6.92      7.12 o
  -3  -9   5       67.98       -8.86     30.17 o
  -1  -9   5       25.41       24.68     13.50 o
   0  -9   5       95.22       90.11     14.19 o
   1  -9   5      144.01      145.76     18.20 o
   2  -9   5        9.15        8.30      1.35 o
   3  -9   5      891.92     1019.76    100.88 o
   4  -9   5        0.01       -1.67      1.68 o
   5  -9   5       28.09       33.98      3.57 o
   6  -9   5        3.62        2.49      1.13 o
   7  -9   5      785.62      822.97     89.17 o
   8  -9   5      152.69      145.88     15.96 o
   9  -9   5        0.15        0.92      0.82 o
  10  -9   5        2.21        6.33      1.34 o
  -6  -8   5       67.85       75.34     18.20 o
  -5  -8   5       10.74       12.82      2.91 o
  -4  -8   5       85.08       90.62     14.84 o
  -3  -8   5       80.58       51.88     50.55 o
  -2  -8   5       91.08       87.42     18.67 o
  -1  -8   5       84.59       88.61      9.92 o
   0  -8   5       22.38       32.14      3.90 o
   1  -8   5      553.10      607.45     73.71 o
   2  -8   5     1075.23     1277.48    126.42 o
   3  -8   5      145.73      173.55     17.31 o
   4  -8   5      178.63      183.97     18.52 o
   5  -8   5     1179.16     1353.89    133.96 o
   6  -8   5      164.94      192.61     20.91 o
   7  -8   5       11.69       10.05      1.52 o
   8  -8   5        2.21        1.42      1.04 o
   9  -8   5        9.18       11.88      2.29 o
  10  -8   5       16.17       19.14      2.57 o
  -7  -7   5       10.57       16.13     10.44 o
  -6  -7   5       84.65       73.18     27.36 o
  -5  -7   5      127.71      141.21     17.73 o
  -4  -7   5      432.98      508.23     61.89 o
  -3  -7   5       28.81       36.59      6.09 o
  -2  -7   5      173.39      184.51     18.34 o
  -1  -7   5     1116.96     1283.43    139.01 o
   0  -7   5      113.15      133.17     14.56 o
   1  -7   5      475.63      627.02     76.39 o
   2  -7   5      108.43       96.31     10.79 o
   3  -7   5      489.62      492.46     48.63 o
   4  -7   5      537.57      575.09     56.97 o
   5  -7   5       92.49       99.05     10.14 o
   6  -7   5        3.43        1.64      1.83 o
   7  -7   5      107.06      103.07     11.24 o
   8  -7   5       93.35       92.37     11.38 o
   9  -7   5        9.32       13.31      1.95 o
  10  -7   5       85.31      100.70     12.41 o
  -8  -6   5        0.22       -4.42      4.42 o
  -7  -6   5        4.17        5.64      5.52 o
  -6  -6   5       59.06       57.35      8.61 o
  -5  -6   5       89.66      113.53     12.69 o
  -4  -6   5      600.84      698.30     69.19 o
  -3  -6   5      285.56      287.61     28.62 o
  -2  -6   5      160.00      190.77     20.86 o
  -1  -6   5       29.34       31.69      3.58 o
   0  -6   5      842.79     1004.36    108.76 o
   1  -6   5      298.39      346.71     42.22 o
   2  -6   5     1309.67     1495.20    162.33 o
   3  -6   5       83.55       79.42     12.19 o
   4  -6   5       29.90       37.90      5.43 o
   5  -6   5        0.56        0.03      1.77 o
   6  -6   5       17.25      -15.94     19.68 o
   7  -6   5       43.48       33.98      4.28 o
   8  -6   5      203.74      216.15     26.35 o
   9  -6   5       17.21       20.87      2.75 o
  10  -6   5        1.69       -0.85      0.85 o
  -8  -5   5        0.81       68.79     75.04 o
  -7  -5   5       12.69       13.10      2.67 o
  -6  -5   5      181.50      213.79     23.38 o
  -5  -5   5       96.84      103.08     11.12 o
  -4  -5   5      528.04      594.15     58.85 o
  -3  -5   5        7.52        7.18      1.24 o
  -2  -5   5      386.06      473.06     46.65 o
  -1  -5   5        0.01       -0.68      0.76 o
   0  -5   5       24.18       43.30      4.64 o
   1  -5   5       19.93       21.71      3.00 o
   2  -5   5      148.96      141.25     15.42 o
   3  -5   5     1053.23     1201.92    130.42 o
   4  -5   5       52.17       83.68     10.79 o
   5  -5   5       27.18        0.54      3.71 o
   6  -5   5       50.97       47.62      7.73 o
   7  -5   5       30.35       45.13      6.20 o
   8  -5   5      454.56      443.89     53.94 o
   9  -5   5      116.44       98.03     10.74 o
  10  -5   5        0.15        0.88      0.75 o
  -9  -4   5        2.33        2.50      1.30 o
  -8  -4   5        4.06       -0.05      1.13 o
  -7  -4   5      177.57      206.18     22.41 o
  -6  -4   5       27.21       38.73      4.48 o
  -5  -4   5      224.08      232.61     23.15 o
  -4  -4   5      732.07      863.66     85.53 o
  -3  -4   5     1095.47     1145.41    113.38 o
  -2  -4   5     1813.97     2131.73    210.94 o
  -1  -4   5       67.44       60.71      6.25 o
   0  -4   5        4.08        2.53      1.24 o
   1  -4   5      116.28      124.09     11.58 o
   2  -4   5     1192.83     1337.36    145.14 o
   3  -4   5     1301.02     1510.77    164.00 o
   4  -4   5      185.65      222.52     24.12 o
   5  -4   5        0.64       -0.37      2.28 o
   6  -4   5      422.93      471.04     57.12 o
   7  -4   5       12.90        8.79      2.05 o
   8  -4   5       15.36       11.93      1.58 o
   9  -4   5        0.22        3.93      1.08 o
  10  -4   5        5.99        6.98      1.15 o
 -10  -3   5        0.14       -0.76      1.34 o
  -9  -3   5        5.28        3.99      3.36 o
  -8  -3   5       24.57       25.77      3.13 o
  -7  -3   5      500.21      588.50     63.81 o
  -6  -3   5       95.05       94.28     14.48 o
  -5  -3   5      209.06      194.47     21.42 o
  -4  -3   5        0.53        0.75      3.11 o
  -3  -3   5      234.52      212.29     23.12 o
  -2  -3   5      457.36      526.01     57.17 o
  -1  -3   5     2960.90     3219.42    294.56 o
   0  -3   5     2375.99     2583.51    255.45 o
   1  -3   5     1610.95     1701.85    145.99 o
   2  -3   5     5406.81     6216.60    615.76 o
   3  -3   5      483.28      505.39     49.19 o
   4  -3   5      463.90      448.21     48.73 o
   5  -3   5        0.29        3.47      1.19 o
   6  -3   5      410.04      416.53     45.21 o
   7  -3   5       61.71       61.13      8.13 o
   8  -3   5       19.11       20.35      2.62 o
   9  -3   5      266.78      279.46     33.90 o
  10  -3   5        0.08        0.49      1.21 o
 -10  -2   5       19.54       27.10      3.78 o
  -9  -2   5       47.48       53.67      7.41 o
  -8  -2   5        1.27        3.58      2.76 o
  -7  -2   5      354.91      393.26     47.86 o
  -6  -2   5        5.26        9.31      1.58 o
  -5  -2   5       53.69       68.99     10.42 o
  -4  -2   5      640.61      800.26     86.85 o
  -3  -2   5      398.76      468.90     50.92 o
  -2  -2   5       92.29       95.38      9.67 o
  -1  -2   5      128.99      202.13     18.56 o
   0  -2   5      456.19      457.37     41.63 o
   1  -2   5     1239.32     1557.15    133.38 o
   2  -2   5       37.23       34.09      4.25 o
   3  -2   5        4.49        6.37      2.14 o
   4  -2   5     1391.21     1473.03    145.76 o
   5  -2   5       41.11       28.80      3.67 o
   6  -2   5        0.14       -0.28      1.00 o
   7  -2   5       77.56       78.66      9.81 o
   8  -2   5       55.10       49.28      6.16 o
   9  -2   5       60.21       66.86      8.24 o
  10  -2   5        2.76        4.11      1.20 o
 -10  -1   5       35.99       43.73      8.13 o
  -9  -1   5      315.19      372.34     45.18 o
  -8  -1   5        8.64        6.23      2.44 o
  -7  -1   5        1.05        2.08      1.21 o
  -6  -1   5       19.01       20.49      2.66 o
  -5  -1   5      163.58      182.99     18.18 o
  -4  -1   5     1611.37     1870.43    171.40 o
  -3  -1   5      658.65      753.43     74.56 o
  -2  -1   5      559.91      630.93     62.49 o
  -1  -1   5       15.07       30.49      2.67 o
   0  -1   5      288.85      322.63     29.56 o
   1  -1   5      175.95      216.03     19.86 o
   2  -1   5        0.07       -1.09      1.09 o
   3  -1   5     1542.70     1825.44    197.72 o
   4  -1   5       20.76       25.32      4.31 o
   5  -1   5       40.58       42.42     10.44 o
   6  -1   5      281.38      312.44     33.89 o
   7  -1   5      261.33      260.70     31.56 o
   8  -1   5        3.39       -1.32      1.40 o
   9  -1   5        0.04       -0.51      1.18 o
  10  -1   5       20.73       21.33      7.83 o
 -11   0   5        6.86        3.94      1.84 o
 -10   0   5        0.82       -0.75      0.91 o
  -9   0   5       69.92       58.42      8.86 o
  -8   0   5      366.05      372.38     40.40 o
  -7   0   5       33.42       36.73      3.72 o
  -6   0   5      225.31      239.65     21.98 o
  -5   0   5      215.04      300.25     29.65 o
  -4   0   5     2220.02     2453.58    242.70 o
  -3   0   5      366.74      424.49     42.02 o
  -2   0   5       61.50       49.69      5.08 o
  -1   0   5       59.53       45.89      4.06 o
   0   0   5     1353.73     1331.15    113.57 o
   1   0   5        1.12        0.03      0.54 o
   2   0   5     1262.11     1403.26    152.01 o
   3   0   5     1669.61     1810.50    196.10 o
   4   0   5       30.29       40.71      5.83 o
   5   0   5      686.57      747.68     81.04 o
   6   0   5      535.67      620.09     75.09 o
   7   0   5      110.26      113.07     13.89 o
   8   0   5        0.27       -1.21      1.21 o
   9   0   5        2.17        1.67      1.15 o
 -11   1   5        7.33        6.85      1.82 o
 -10   1   5        8.29        6.38      1.21 o
  -9   1   5       30.45       29.24      3.66 o
  -8   1   5      111.29      114.41     12.50 o
  -7   1   5       58.21       58.43      5.52 o
  -6   1   5      698.34      769.02     75.98 o
  -5   1   5       14.69       18.30      2.70 o
  -4   1   5      150.27      171.41     15.66 o
  -3   1   5       46.73       56.56      5.88 o
  -2   1   5      325.83      335.32     33.22 o
  -1   1   5     5966.51     6206.17    564.84 o
   0   1   5     1678.06     1886.26    161.27 o
   1   1   5        2.51        2.22      2.24 o
   2   1   5       28.29       -4.00     14.14 o
   4   1   5      132.67        0.65     18.92 o
   5   1   5       75.36       68.02     10.03 o
   6   1   5        6.80        9.13      1.57 o
   7   1   5        4.39       -0.34      2.79 o
   8   1   5        0.32       -1.23      1.42 o
   9   1   5       38.51       41.70      5.51 o
 -11   2   5       21.44       22.95      2.64 o
 -10   2   5        2.30        2.07      0.68 o
  -9   2   5       43.38       40.30      4.57 o
  -8   2   5       73.40       70.93      8.00 o
  -7   2   5       54.97       48.81      5.29 o
  -6   2   5       56.41       65.28      6.73 o
  -5   2   5       77.37       72.67      6.83 o
  -4   2   5      390.30      467.35     42.78 o
  -3   2   5        4.22        9.12      1.92 o
  -2   2   5     1700.15     1940.91    210.21 o
  -1   2   5       14.15        9.99      1.37 o
   0   2   5       58.78       54.24      5.23 o
   1   2   5      388.89      373.54     36.79 o
   2   2   5      217.77       -0.28     28.44 o
   3   2   5        1.14        1.07      2.86 o
   4   2   5       70.82      -10.38     20.16 o
   5   2   5       89.32       91.30     17.79 o
   6   2   5       47.87       49.32      9.91 o
   7   2   5        7.62       10.39      2.83 o
   8   2   5        4.58        7.47      3.04 o
 -12   3   5       16.54       17.19      2.19 o
 -11   3   5       74.64       83.55     10.15 o
 -10   3   5       35.15       37.53      8.12 o
  -9   3   5        0.24        0.52      2.00 o
  -8   3   5        0.03       -0.67      0.67 o
  -7   3   5      792.41      899.01    109.12 o
  -6   3   5       83.60       68.92      7.70 o
  -5   3   5       19.69       30.03      2.82 o
  -4   3   5     2999.48     3714.06    367.41 o
  -3   3   5      163.03      176.10     19.14 o
  -2   3   5     3701.97     4279.32    463.40 o
  -1   3   5      360.50      371.48     33.90 o
   0   3   5       41.86       82.06      7.67 o
   1   3   5      523.18      590.74     64.07 o
   2   3   5      163.94      186.89     20.39 o
   3   3   5      159.54      178.96     19.97 o
   4   3   5       30.33       42.72      6.35 o
   5   3   5       19.44       20.56      3.31 o
   6   3   5       40.63       32.68     10.11 o
   7   3   5        0.69       -1.74      1.74 o
   8   3   5      105.45      129.94     23.57 o
 -12   4   5       82.18       90.60     15.73 o
 -11   4   5       24.40       34.67      4.86 o
 -10   4   5        3.53        2.03      0.87 o
  -9   4   5       67.38       28.61     56.98 o
  -8   4   5      330.41      336.39     40.91 o
  -7   4   5        0.82       -0.59      0.59 o
  -6   4   5     1234.85     1357.21    134.09 o
  -5   4   5       97.46      119.02     11.92 o
  -4   4   5      439.18      475.93     51.55 o
  -3   4   5      145.99      201.67     21.88 o
  -1   4   5      430.25      456.37     45.14 o
   0   4   5        6.61        8.83      1.55 o
   1   4   5      410.44      472.60     51.14 o
   2   4   5      142.76      160.18     17.48 o
   3   4   5       23.34       22.82      6.29 o
   4   4   5       88.99       89.16     13.60 o
   5   4   5       98.71      140.72     15.32 o
   6   4   5       43.45       58.00     13.76 o
   7   4   5       94.06      101.38     28.07 o
 -12   5   5        4.18        0.89      0.89 o
 -11   5   5       54.71       64.04     11.02 o
 -10   5   5        0.64        2.04      1.21 o
  -8   5   5        5.43        5.85      4.97 o
  -7   5   5       93.29      115.59     12.77 o
  -6   5   5        6.60        6.56      1.71 o
  -5   5   5      124.23      145.63     18.08 o
  -4   5   5      111.48       97.62     10.91 o
  -3   5   5        4.74        5.80      1.36 o
  -2   5   5       53.99       78.88     13.12 o
  -1   5   5      704.14      815.15     79.57 o
   0   5   5      194.21      230.78     21.38 o
   1   5   5       77.34       77.43     12.83 o
   2   5   5        1.32       -1.01      1.01 o
   3   5   5       91.97       81.49     14.00 o
   4   5   5       16.33       14.21      2.03 o
   5   5   5       42.50       35.11     12.45 o
   6   5   5        4.33        2.77      6.49 o
   7   5   5       39.04       54.36     13.12 o
 -11   6   5       14.56       11.56      7.81 o
 -10   6   5       14.69       12.59      2.52 o
  -9   6   5        0.00       27.70     24.72 o
  -8   6   5       31.63       -9.15     20.91 o
  -7   6   5      114.33       97.25     13.70 o
  -6   6   5       37.78       28.26      5.06 o
  -5   6   5       83.29       95.10     13.87 o
  -4   6   5       60.61       48.88      9.56 o
  -2   6   5        0.16        0.48      0.77 o
  -1   6   5      270.72      308.38     27.91 o
   0   6   5      271.51      306.87     33.78 o
   1   6   5      185.29      194.30     21.64 o
   2   6   5      138.03        7.88     12.07 o
   3   6   5       26.38       29.31      3.89 o
   4   6   5      121.61      117.28     24.34 o
   5   6   5       27.74       26.45      6.77 o
   6   6   5        2.34        2.31      5.12 o
 -12   7   5        8.37        6.76      4.82 o
 -11   7   5      236.17      237.63     40.95 o
 -10   7   5       14.73       -4.75     19.79 o
  -9   7   5      256.11      281.71     34.14 o
  -8   7   5       26.98       -9.49     23.38 o
  -7   7   5       68.96      -13.57     25.83 o
  -6   7   5        9.87        5.89      1.27 o
  -5   7   5        0.34        2.16      1.70 o
  -4   7   5      119.64      120.93     13.60 o
  -3   7   5      443.86      573.61     62.22 o
  -2   7   5      742.85      841.93     91.14 o
  -1   7   5       16.28       15.60      2.36 o
   0   7   5      965.20     1095.35    118.59 o
   1   7   5      276.76      299.62     36.58 o
   2   7   5      195.97       17.77     32.40 o
   3   7   5      170.63      126.48     76.33 o
   4   7   5       16.72       19.95      6.30 o
   5   7   5        5.49       13.63     14.08 o
 -12   8   5        2.25        0.68      0.99 o
 -11   8   5       16.22       18.36      2.34 o
 -10   8   5       22.45       15.08      4.09 o
  -9   8   5       19.98       24.56      5.62 o
  -8   8   5        1.36       -1.40      2.01 o
  -7   8   5        2.75        0.53      0.88 o
  -6   8   5      391.99      436.62     47.36 o
  -5   8   5        9.47       12.88      2.03 o
  -4   8   5       53.72       37.07      7.17 o
  -3   8   5      247.45      297.37     32.70 o
  -2   8   5      117.48      153.06     22.39 o
  -1   8   5      176.63      218.65     30.71 o
   0   8   5        0.81        1.83      6.15 o
   2   8   5        0.05       -2.03      4.15 o
   3   8   5        0.01       -1.65      2.22 o
   4   8   5        0.46       41.32     53.62 o
 -11   9   5        7.72       17.96      2.36 o
 -10   9   5        1.55        1.25      1.35 o
  -9   9   5        2.34        1.04      0.96 o
  -8   9   5      156.18      160.22     20.26 o
  -7   9   5      160.94      209.60     26.18 o
  -6   9   5       29.20       28.87      3.80 o
  -5   9   5        2.76        2.42      1.55 o
  -4   9   5       65.06       67.36     11.09 o
  -3   9   5      443.91      504.58     61.07 o
  -2   9   5       69.30      104.18     16.93 o
  -1   9   5      304.46      131.28     89.88 o
   0   9   5       27.38       25.26     24.36 o
   1   9   5       10.79       15.96     14.09 o
   2   9   5       65.21      -15.19     31.76 o
   3   9   5        1.40       -1.25      4.00 o
   4   9   5       21.51       27.74      8.53 o
 -11  10   5       28.61       28.87      3.65 o
 -10  10   5        9.41        8.81      1.48 o
  -9  10   5      133.25      150.11     19.58 o
  -8  10   5        3.64        6.12      2.98 o
  -7  10   5       82.48       94.83     12.46 o
  -6  10   5       30.86       27.34      8.09 o
  -5  10   5        0.00        2.54      2.18 o
  -4  10   5       58.15       54.04     15.00 o
  -3  10   5       56.02       57.82      8.84 o
  -2  10   5      108.02      128.22     23.35 o
  -1  10   5        4.50        2.48     13.58 o
   0  10   5        2.02       52.69     50.42 o
   1  10   5      118.70       42.50     46.99 o
   2  10   5        2.42        5.91     11.88 o
 -10  11   5       70.03       83.74     14.32 o
  -9  11   5       10.98       16.09      2.41 o
  -8  11   5       83.61      102.91     13.16 o
  -7  11   5       14.92       13.25      9.16 o
  -6  11   5       23.49       33.79      5.19 o
  -5  11   5       19.82       24.12     17.07 o
  -4  11   5        0.12       -3.89      4.89 o
  -3  11   5       11.27       14.85      3.81 o
  -2  11   5       80.91      110.61     18.95 o
  -1  11   5      189.88      265.17     50.84 o
   0  11   5       26.01       32.20      9.64 o
   1  11   5       18.99       19.40     13.55 o
 -10  12   5       98.29       97.08     12.16 o
  -9  12   5       25.07       25.90     10.93 o
  -8  12   5       74.37       87.77     24.15 o
  -7  12   5      127.05      -37.16     54.10 o
  -6  12   5       14.37       15.70      8.71 o
  -5  12   5        2.95       -1.24      4.67 o
  -4  12   5        5.85        2.07     16.81 o
  -3  12   5       28.34       35.85      6.95 o
  -2  12   5        0.08       -4.81     10.93 o
  -1  12   5       49.82       80.14     28.83 o
   0  12   5        0.01        3.61      4.82 o
  -8  13   5        5.89       10.45      4.45 o
  -7  13   5        7.04       10.63      2.94 o
  -6  13   5       20.06       22.71     44.85 o
  -5  13   5        0.00       47.11     67.92 o
  -4  13   5       10.32       14.92     12.99 o
  -3  13   5        0.00       -0.19      4.81 o
  -2  13   5       28.82       51.54      9.81 o
   3 -14   6       22.15       24.69     37.78 o
   4 -14   6       17.99       13.97     23.98 o
   5 -14   6       42.34       47.54     12.79 o
   0 -13   6       11.85       18.56     17.91 o
   1 -13   6       14.41       28.73      8.83 o
   2 -13   6        2.48        0.68      6.67 o
   3 -13   6      153.56      180.37     31.48 o
   4 -13   6        2.50        3.49      3.29 o
   5 -13   6       15.26       33.12      6.60 o
   6 -13   6        2.97       -2.17      2.17 o
   7 -13   6       20.66       15.67      2.88 o
  -2 -12   6       50.86       42.22     21.11 o
  -1 -12   6       12.80       11.75     10.56 o
   0 -12   6        1.28       -1.94      1.94 o
   1 -12   6       94.86        3.36     35.74 o
   2 -12   6       16.10       10.95      7.75 o
   3 -12   6      800.51      909.76    156.65 o
   4 -12   6       14.85       12.82      2.74 o
   5 -12   6       77.91       98.50     13.89 o
   6 -12   6       14.12       24.33      4.06 o
   7 -12   6       52.94       61.59      8.82 o
   8 -12   6       59.28       64.22      7.94 o
  -3 -11   6       12.45       25.82      5.55 o
  -2 -11   6        0.01       -6.65      8.36 o
  -1 -11   6        5.55        2.87      3.29 o
   0 -11   6        0.02       -2.31      5.55 o
   1 -11   6       78.77       66.70     16.59 o
   2 -11   6      413.54      502.24     86.71 o
   3 -11   6        0.19        0.86      5.71 o
   4 -11   6      743.50      825.50    100.11 o
   5 -11   6      120.03      149.29     21.09 o
   6 -11   6       15.84       23.27      3.24 o
   7 -11   6       85.31       86.21      9.57 o
   8 -11   6      197.06      214.21     23.41 o
   9 -11   6        0.35       -0.86      1.24 o
  -4 -10   6        2.41        3.91      6.41 o
  -3 -10   6        5.29       -2.27      8.97 o
  -2 -10   6       65.17      -20.03     26.26 o
  -1 -10   6       15.48       25.17      5.30 o
   0 -10   6      265.94      298.86     51.78 o
   2 -10   6        6.63        2.60      3.17 o
   3 -10   6      638.64      691.33     97.31 o
   4 -10   6      689.28      760.80     82.45 o
   5 -10   6        0.01       -0.78      1.44 o
   6 -10   6      348.52      336.80     36.58 o
   7 -10   6      119.20      128.34     13.89 o
   8 -10   6       74.28       95.30     11.79 o
   9 -10   6       35.92       46.84      6.01 o
  10 -10   6       18.53       19.01      2.75 o
  -5  -9   6       26.77       14.67     12.43 o
  -4  -9   6      147.27      202.63     35.28 o
  -3  -9   6       49.75       30.52     14.14 o
  -2  -9   6        0.04       81.37     55.61 o
  -1  -9   6       24.32       23.61      4.97 o
   0  -9   6       13.44       11.36      5.72 o
   1  -9   6        0.12        2.37      1.75 o
   2  -9   6      331.17      370.52     45.11 o
   3  -9   6      254.77      276.66     30.20 o
   4  -9   6      955.24      994.57    108.06 o
   5  -9   6      141.43      156.07     17.03 o
   6  -9   6       73.32       71.48      8.93 o
   7  -9   6      294.52      303.00     36.84 o
   8  -9   6        0.40        2.70      1.28 o
   9  -9   6        1.53        4.28      1.26 o
  10  -9   6       14.85       15.61      2.30 o
  -6  -8   6        2.20       41.61     56.84 o
  -5  -8   6       25.30       33.53      5.73 o
  -4  -8   6        4.28        2.34      2.09 o
  -2  -8   6       13.93       23.18      5.27 o
  -1  -8   6       43.48       54.13      7.03 o
   0  -8   6       52.26       67.16      7.77 o
   1  -8   6      295.19      333.05     36.06 o
   2  -8   6      151.50      182.54     19.77 o
   3  -8   6       64.65       62.65      7.10 o
   4  -8   6     1929.28     2130.74    231.31 o
   5  -8   6       47.33       48.12      5.87 o
   6  -8   6        3.20        4.85      1.26 o
   7  -8   6      321.33      324.34     39.44 o
   8  -8   6        1.81        0.20      1.59 o
   9  -8   6        0.85        1.78      1.16 o
  10  -8   6        2.60        3.73      1.20 o
  -7  -7   6        0.01       -3.50      5.58 o
  -6  -7   6       37.80       38.98     21.02 o
  -5  -7   6       12.54        3.57      3.98 o
  -4  -7   6      982.49     1037.73    126.07 o
  -3  -7   6      174.34      170.53     21.36 o
  -2  -7   6      102.77      106.14     11.72 o
  -1  -7   6       26.63       30.86      4.64 o
   0  -7   6       48.74       38.34      4.19 o
   1  -7   6       19.82       36.09      4.91 o
   2  -7   6       16.42        9.14      1.40 o
   3  -7   6       46.59       39.84      4.61 o
   4  -7   6        6.70        6.30      2.34 o
   5  -7   6        9.68       12.26      3.29 o
   6  -7   6        4.32        8.60      1.55 o
   7  -7   6       23.57       24.63      3.18 o
   8  -7   6       37.21       39.76      5.07 o
   9  -7   6       20.96       22.33      2.86 o
  10  -7   6        0.43        0.23      0.97 o
  -8  -6   6        0.65       52.23     69.94 o
  -7  -6   6       25.20       30.30      5.10 o
  -6  -6   6       39.71       39.12      7.67 o
  -5  -6   6        7.47        6.62      1.52 o
  -4  -6   6      662.59      732.14     72.49 o
  -3  -6   6       10.09        6.75      2.61 o
  -2  -6   6      143.20      133.26     14.65 o
  -1  -6   6        0.00        1.65      0.73 o
   0  -6   6      167.91      196.97     21.47 o
   1  -6   6       45.89       59.64      7.72 o
   2  -6   6       24.85       15.28      1.96 o
   3  -6   6      110.55       90.07     10.07 o
   4  -6   6      129.59      119.48     14.51 o
   5  -6   6      185.87      198.01     22.35 o
   6  -6   6      205.34      -38.72     45.40 o
   7  -6   6      449.45      535.14     64.88 o
   8  -6   6        0.35       -0.95      0.95 o
   9  -6   6       92.08       98.06     11.97 o
  10  -6   6       34.28       32.30      3.65 o
  -8  -5   6        0.08        3.32      4.15 o
  -7  -5   6        7.55        4.82      4.12 o
  -6  -5   6      220.04      248.25     27.06 o
  -5  -5   6      965.04     1110.34    109.85 o
  -4  -5   6      234.58      289.28     28.79 o
  -3  -5   6      329.93      370.80     36.77 o
  -2  -5   6       39.62       33.18      4.92 o
  -1  -5   6      623.83      788.51     85.46 o
   0  -5   6     1623.17     1651.95    163.20 o
   1  -5   6       90.73       77.31      8.71 o
   2  -5   6      203.00      248.39     27.07 o
   3  -5   6      379.98      366.88     39.80 o
   4  -5   6       15.87       22.29      2.67 o
   5  -5   6      295.62      300.28     32.67 o
   6  -5   6      633.39      675.50     81.92 o
   7  -5   6      182.41      174.95     21.34 o
   8  -5   6        3.20        5.86      1.13 o
   9  -5   6        0.18       -1.24      1.24 o
  10  -5   6        3.09        2.60      1.04 o
  -9  -4   6        0.01       -0.29      1.19 o
  -8  -4   6       55.20       70.97      9.15 o
  -7  -4   6       19.57       16.67      2.22 o
  -6  -4   6        0.11        0.49      1.78 o
  -5  -4   6       10.19       15.49      4.66 o
  -4  -4   6       55.61       64.52      7.26 o
  -3  -4   6       19.80       16.99      2.11 o
  -2  -4   6      318.97      346.86     37.71 o
  -1  -4   6     1433.05     1645.89    162.83 o
   0  -4   6        7.28        6.70      1.37 o
   1  -4   6        0.09        0.35      2.24 o
   2  -4   6     1769.50     2214.35    240.29 o
   3  -4   6     2262.97     2403.09    260.84 o
   4  -4   6      325.79      368.83     40.13 o
   5  -4   6      220.58      245.79     26.80 o
   6  -4   6      419.52      441.93     47.92 o
   7  -4   6        0.14        1.29      0.83 o
   8  -4   6      158.56      155.98     17.02 o
   9  -4   6       26.64       26.92      3.01 o
  10  -4   6       29.82       33.53      3.84 o
  -9  -3   6       31.36       39.67      4.62 o
  -8  -3   6       17.14       22.08      2.61 o
  -7  -3   6       11.72       12.96      2.41 o
  -6  -3   6       43.98       53.71      6.22 o
  -5  -3   6      456.63      530.35     57.69 o
  -4  -3   6       16.21       13.70      3.54 o
  -3  -3   6      424.83      464.02     50.41 o
  -2  -3   6        2.50        1.70      0.71 o
  -1  -3   6        0.42        0.83      1.25 o
   0  -3   6     2985.03     3225.65    295.04 o
   1  -3   6       76.76       84.60      6.93 o
   2  -3   6      169.12      168.98     15.72 o
   3  -3   6        0.46        0.33      1.08 o
   4  -3   6       83.84       74.68      8.01 o
   5  -3   6      108.17       90.20     10.46 o
   6  -3   6        6.36        7.21      2.32 o
   7  -3   6      166.45      171.80     18.73 o
   8  -3   6       26.20       26.03      3.08 o
   9  -3   6        2.43        1.53      1.68 o
  10  -3   6        1.78        1.23      0.95 o
 -10  -2   6        0.20       -0.01      1.05 o
  -9  -2   6        0.29        2.01      2.15 o
  -8  -2   6       16.93       21.60      5.21 o
  -7  -2   6       98.82       86.59     12.69 o
  -6  -2   6      229.31      251.95     27.53 o
  -5  -2   6      486.35      563.10     61.22 o
  -4  -2   6     1393.19     1528.16    165.79 o
  -3  -2   6       38.18       52.44      5.48 o
  -2  -2   6        0.15        0.13      1.22 o
  -1  -2   6     3100.96     3218.08    294.42 o
   0  -2   6      151.00      139.65     12.95 o
   1  -2   6        6.14        6.98      1.60 o
   2  -2   6      130.20       85.87     12.25 o
   3  -2   6      449.90      429.31     42.54 o
   4  -2   6       76.03       92.45     10.45 o
   5  -2   6       54.51       45.21      6.82 o
   6  -2   6      163.97      161.64     23.55 o
   7  -2   6       11.30       11.08      1.71 o
   8  -2   6        0.31       -1.18      1.18 o
   9  -2   6       18.76       19.60      2.71 o
  10  -2   6       32.57       36.17      4.68 o
 -10  -1   6       14.30       14.66      2.40 o
  -9  -1   6      112.32      114.55     16.75 o
  -8  -1   6        1.29        0.14      1.13 o
  -7  -1   6       61.14       54.91      7.06 o
  -6  -1   6       75.46       66.21     13.66 o
  -5  -1   6      147.80      158.30     14.60 o
  -4  -1   6      352.35      431.37     42.73 o
  -3  -1   6      214.35      243.83     24.24 o
  -2  -1   6      352.57      376.72     37.28 o
  -1  -1   6      590.21      566.20     51.86 o
   0  -1   6     2496.78     2741.35    234.44 o
   1  -1   6      912.79     1027.57     94.04 o
   2  -1   6      205.57      186.51     18.64 o
   3  -1   6        9.42        6.09      1.27 o
   4  -1   6       38.86       27.98      3.30 o
   5  -1   6     1642.43     1844.23    199.74 o
   6  -1   6       12.18       10.28      3.70 o
   7  -1   6        0.22       -0.83      4.58 o
   8  -1   6        4.91        4.65      1.20 o
   9  -1   6       28.53       27.16      4.93 o
 -11   0   6        0.32       -1.53      1.53 o
 -10   0   6        0.17        0.08      1.57 o
  -9   0   6        1.10        1.32      2.35 o
  -8   0   6      129.45      139.24     15.44 o
  -7   0   6       13.96       11.45      3.59 o
  -6   0   6       12.11       21.47      2.49 o
  -5   0   6       10.44       11.98      1.41 o
  -4   0   6       19.18       16.41      1.89 o
  -3   0   6     1625.83     1935.44    191.49 o
  -2   0   6      701.87      812.88     80.48 o
  -1   0   6     2104.90     2167.26    198.29 o
   0   0   6      390.39      365.05     33.38 o
   1   0   6      121.00       72.57      6.84 o
   2   0   6        1.07        0.58      1.34 o
   3   0   6      183.93      260.99     27.93 o
   4   0   6      549.19      548.33     59.46 o
   5   0   6      592.52      671.18     72.82 o
   6   0   6        6.70        2.96      1.38 o
   7   0   6       10.14        7.91      1.54 o
   8   0   6       77.60       87.03     10.76 o
   9   0   6       33.17       35.70      4.66 o
 -11   1   6       11.41       11.65      1.85 o
 -10   1   6        0.00        0.45      0.77 o
  -9   1   6       14.87       16.82      2.23 o
  -8   1   6      142.90      155.07     18.87 o
  -7   1   6      294.58      312.43     30.98 o
  -6   1   6       32.10       32.40      3.10 o
  -5   1   6      109.97      105.57     11.82 o
  -4   1   6      112.99      143.78     14.32 o
  -3   1   6      912.81     1117.18    110.55 o
  -2   1   6     1126.46     1197.10    118.46 o
  -1   1   6      308.34      330.74     31.74 o
   0   1   6      108.02      150.73     13.99 o
   1   1   6       22.37       17.61      1.87 o
   2   1   6       25.21       22.13      3.69 o
   3   1   6      145.04      203.06     22.62 o
   4   1   6        4.44        3.39      3.28 o
   5   1   6      335.08      360.00     39.14 o
   6   1   6       68.25       57.95      7.22 o
   7   1   6        5.78        0.85      1.79 o
   8   1   6        0.16       -1.03      1.08 o
   9   1   6        5.29        5.13      1.46 o
 -11   2   6        0.53        2.52      1.89 o
 -10   2   6        3.01        4.01      0.88 o
  -9   2   6       85.74       81.73      8.40 o
  -8   2   6       46.23       53.52      6.07 o
  -7   2   6      224.24      268.35     26.53 o
  -6   2   6       98.86       92.06      9.36 o
  -5   2   6      120.25      123.95     13.86 o
  -4   2   6     1134.90     1201.81    118.86 o
  -3   2   6      537.08      581.78     57.58 o
  -2   2   6      232.18      215.42     22.28 o
  -1   2   6      745.66      865.30     85.51 o
   0   2   6       59.44       47.03      4.44 o
   1   2   6        0.01       -1.57      1.71 o
   2   2   6       16.26       21.38      3.74 o
   3   2   6      591.27      638.51     69.25 o
   5   2   6        0.39        0.41      2.76 o
   6   2   6       29.81       29.74      4.05 o
   7   2   6       72.09       79.44     10.20 o
   8   2   6        8.47       11.96      4.32 o
 -11   3   6       12.67       14.83      1.81 o
 -10   3   6        1.69        1.61      1.24 o
  -9   3   6        9.12        7.06      2.06 o
  -8   3   6       26.82       35.02      5.75 o
  -7   3   6        2.53        8.45      2.75 o
  -6   3   6      205.41      196.55     19.50 o
  -5   3   6       98.02      141.88     15.43 o
  -4   3   6      686.00      741.78     80.40 o
  -3   3   6      587.67      614.94     66.65 o
  -2   3   6     2323.57     2674.20    289.53 o
  -1   3   6      474.30      569.12     60.27 o
   0   3   6      198.13      254.57     23.44 o
   1   3   6      252.52      231.40     25.50 o
   2   3   6        0.87        3.99      2.06 o
   3   3   6      149.88      162.55     17.99 o
   4   3   6        1.07        1.33      2.24 o
   5   3   6      102.63      122.53     14.62 o
   6   3   6      130.16      156.87     19.22 o
   7   3   6        0.52        0.27      4.35 o
   8   3   6       20.90       20.22      6.90 o
 -12   4   6       31.32       38.98      4.32 o
 -11   4   6        0.07        1.30      0.72 o
 -10   4   6       20.83       21.02      2.42 o
  -9   4   6       22.07      -45.07     45.07 o
  -8   4   6        9.25        6.75      1.32 o
  -7   4   6        4.40        5.58      1.98 o
  -6   4   6      476.83      555.04     54.93 o
  -5   4   6       75.05       85.42      9.61 o
  -4   4   6      260.45      248.11     26.92 o
  -3   4   6     4472.85     5171.27    559.84 o
  -2   4   6       45.18       61.98      8.64 o
  -1   4   6     1393.52     1588.78    156.05 o
   0   4   6       14.80       14.27      1.57 o
   1   4   6      619.28      724.40     77.73 o
   2   4   6      299.98      390.99     42.45 o
   3   4   6       61.36       57.46      8.16 o
   4   4   6       34.73       40.91      9.78 o
   5   4   6       20.19       28.99      6.72 o
   6   4   6        0.21        0.81      1.81 o
   7   4   6        4.58        6.15      5.02 o
 -12   5   6       32.76       38.91      4.86 o
 -11   5   6       11.43       12.26      2.02 o
 -10   5   6        3.98        9.18      2.70 o
  -9   5   6        0.69        0.21      1.27 o
  -8   5   6       46.33       37.71      5.33 o
  -7   5   6       96.36       93.80     10.65 o
  -6   5   6        6.38        5.43      1.70 o
  -5   5   6       98.02      100.28     11.36 o
  -4   5   6      367.94      524.06     56.79 o
  -3   5   6       70.97       49.74      9.57 o
  -2   5   6      291.41      299.06     32.45 o
  -1   5   6        1.63       -0.52      1.83 o
   0   5   6       49.11       49.51      5.14 o
   1   5   6        8.46        5.92      4.59 o
   2   5   6      147.08      165.37     20.53 o
   3   5   6       83.60       67.90     11.89 o
   4   5   6       40.13       44.68      9.67 o
   5   5   6       58.61       65.84     15.59 o
   6   5   6        2.81       -0.26      8.46 o
 -12   6   6       11.09        8.14      6.72 o
 -11   6   6       11.83        5.34     11.32 o
 -10   6   6       29.59       31.23      7.80 o
  -9   6   6      394.65      426.01     51.57 o
  -8   6   6      230.14      231.46     28.07 o
  -7   6   6      134.20      -25.36     31.17 o
  -6   6   6      707.69      798.24     96.60 o
  -5   6   6        0.82        0.62      0.86 o
  -4   6   6       55.97       81.24     14.11 o
  -3   6   6       16.82       21.96      3.37 o
  -2   6   6       25.02       21.71      3.54 o
  -1   6   6      169.94      209.17     19.86 o
   0   6   6       70.07       51.11      5.85 o
   1   6   6       57.74       76.96     10.13 o
   2   6   6      135.40      164.75     28.50 o
   3   6   6       54.16      -15.04     27.95 o
   4   6   6        2.75       -0.27      5.50 o
   5   6   6       38.86       35.12     12.66 o
   6   6   6        0.02        1.22     11.87 o
 -12   7   6        0.49        0.52      0.69 o
 -11   7   6       25.67       25.96      3.63 o
 -10   7   6       31.37       44.08      5.57 o
  -9   7   6        2.86        2.88      5.33 o
  -7   7   6       50.95       33.26      4.38 o
  -6   7   6        0.06       -0.75      0.87 o
  -5   7   6        6.38        7.10      1.23 o
  -4   7   6      122.80       18.36     46.77 o
  -3   7   6      153.79      191.19     21.18 o
  -2   7   6       26.87       21.63      3.49 o
  -1   7   6      861.53     1060.81    111.89 o
   0   7   6      257.17      270.32     38.22 o
   1   7   6       59.12       64.96     18.94 o
   2   7   6        1.66        0.35      3.51 o
   3   7   6      120.99        4.83     39.82 o
   4   7   6       10.41       15.22      3.76 o
   5   7   6        0.80       -1.52     15.47 o
 -11   8   6       18.50       19.02      2.34 o
 -10   8   6       22.14       24.15      3.17 o
  -9   8   6       86.06       80.50     15.75 o
  -8   8   6      192.36      226.03     27.46 o
  -7   8   6       20.45       23.24      3.34 o
  -6   8   6       50.27       43.96      4.89 o
  -5   8   6      148.20        4.64     14.35 o
  -4   8   6        6.66        7.93      1.93 o
  -3   8   6      657.18      799.57     86.43 o
  -2   8   6      249.85      240.64     34.54 o
  -1   8   6       21.27       36.32     18.57 o
   0   8   6       53.34       66.73     19.20 o
   1   8   6        1.80       -0.58      5.02 o
   2   8   6       50.39        2.83     34.05 o
   3   8   6        9.47       22.17      8.81 o
   4   8   6        1.04       -2.30      8.05 o
 -11   9   6       52.22       56.19      7.18 o
 -10   9   6        0.66        0.74      0.87 o
  -9   9   6        7.22        8.69      5.98 o
  -8   9   6       72.86       81.34     13.74 o
  -7   9   6       16.10       17.04      3.19 o
  -6   9   6       19.93       22.46      2.94 o
  -5   9   6       64.45       63.74      7.30 o
  -4   9   6       40.70       41.62      7.84 o
  -3   9   6      305.24       13.34     39.98 o
  -2   9   6       12.16        3.19      5.39 o
  -1   9   6       42.27       49.09     10.86 o
   0   9   6        1.84       -2.80      5.14 o
   1   9   6        2.02        3.87     10.94 o
   2   9   6       40.08       26.99     12.90 o
   3   9   6       31.76       44.86      8.60 o
 -11  10   6        1.38        4.02      1.12 o
 -10  10   6        0.01       -1.25      1.74 o
  -9  10   6      231.17      228.78     30.14 o
  -8  10   6      353.32      387.09     46.96 o
  -7  10   6        2.61        0.34      1.83 o
  -6  10   6        0.32       -1.89      1.89 o
  -5  10   6        0.42       -2.77      2.77 o
  -4  10   6        1.93       -4.43      6.48 o
  -3  10   6        9.84       16.29     12.07 o
  -2  10   6       35.78       29.99     18.28 o
  -1  10   6        5.28       12.24      8.88 o
   0  10   6       15.70       17.30     10.45 o
   1  10   6      105.98       26.19     40.30 o
   2  10   6      115.71      150.49     26.87 o
 -10  11   6        9.53       21.92      6.28 o
  -9  11   6        9.93        9.02      5.77 o
  -8  11   6       21.19       18.62      6.85 o
  -7  11   6       75.21       89.51     19.77 o
  -6  11   6       16.82       19.41     16.18 o
  -5  11   6      152.40      163.96     50.11 o
  -4  11   6       13.52       28.74     20.79 o
  -3  11   6        4.97        3.11      7.38 o
  -2  11   6       45.63       67.54     12.19 o
  -1  11   6        0.72        3.00      4.32 o
   0  11   6        6.23        0.62      7.58 o
   1  11   6        9.53       14.64     11.42 o
  -9  12   6       58.31       71.43     11.82 o
  -8  12   6       35.65       26.21     22.43 o
  -7  12   6       23.89       23.64     15.46 o
  -6  12   6        6.14        7.21      6.50 o
  -5  12   6        5.03       -2.88      2.88 o
  -4  12   6        6.63       12.99      3.49 o
  -3  12   6       14.03       19.65      4.28 o
  -2  12   6        6.81       17.62     22.88 o
  -1  12   6       13.24       28.69      9.46 o
  -8  13   6        0.04        4.31     10.36 o
  -7  13   6       72.91        0.02     79.10 o
  -6  13   6        0.09       25.79     61.39 o
  -5  13   6        7.09       -5.54     18.24 o
  -4  13   6        3.11       -0.32      3.48 o
  -3  13   6        1.07       52.76     78.76 o
   0 -13   7       34.99       33.33     19.91 o
   1 -13   7       41.15      -14.90     35.12 o
   2 -13   7       16.90       15.25      3.94 o
   3 -13   7        0.24       -4.77      8.11 o
   4 -13   7        0.48        5.74      3.61 o
   5 -13   7        4.43        1.66      3.08 o
   6 -13   7        6.29        1.56      6.20 o
   7 -13   7        6.74        2.39      2.08 o
  -1 -12   7      121.67       -6.88     37.98 o
   0 -12   7        1.68        2.77      3.81 o
   1 -12   7       21.56       21.72      5.40 o
   2 -12   7       81.28       62.24     18.49 o
   3 -12   7       33.59       32.45      6.44 o
   4 -12   7        3.93        7.35      2.83 o
   5 -12   7      116.25      128.92     22.62 o
   6 -12   7        2.32        1.82      2.25 o
   7 -12   7       81.14       88.92     15.89 o
   8 -12   7        0.40       -0.45      3.24 o
  -3 -11   7        0.99       -0.22     11.86 o
  -2 -11   7        5.63        2.64      2.50 o
  -1 -11   7        1.30        2.72     10.57 o
   0 -11   7      410.05      441.70     76.37 o
   1 -11   7        0.28       -0.34      2.03 o
   2 -11   7      119.69      116.87     35.54 o
   3 -11   7       26.31       38.68      6.07 o
   4 -11   7        0.10        0.06      1.81 o
   5 -11   7       68.39       70.13     12.64 o
   6 -11   7       56.29       78.22     13.66 o
   7 -11   7       84.81       99.77     14.12 o
   8 -11   7        0.47        0.14      1.56 o
   9 -11   7       38.90       38.06      5.60 o
  -4 -10   7       43.34       52.11     10.01 o
  -3 -10   7        6.87        2.72      6.96 o
  -2 -10   7        1.68       -0.56      7.53 o
  -1 -10   7       19.35       24.52     10.68 o
   0 -10   7      105.62      118.83     28.15 o
   1 -10   7       57.71       56.96     21.69 o
   2 -10   7      115.96      101.00     18.32 o
   3 -10   7       12.36       11.21      2.51 o
   4 -10   7      465.39      513.79     72.32 o
   5 -10   7        6.43        6.01      1.90 o
   6 -10   7       10.06       16.03      4.17 o
   7 -10   7       27.14       36.69      4.63 o
   8 -10   7       19.80       22.08      3.08 o
   9 -10   7       34.34       37.99      4.93 o
  -5  -9   7       80.15       80.63     56.20 o
  -4  -9   7       21.63       26.32     13.89 o
  -3  -9   7        0.40        2.82      9.73 o
  -2  -9   7       87.73       94.34     20.34 o
  -1  -9   7       96.37       80.75     25.29 o
   0  -9   7      209.51      201.23     35.00 o
   1  -9   7      152.15      160.71     30.54 o
   2  -9   7       27.58       37.34      5.72 o
   3  -9   7      328.70      375.02     45.62 o
   4  -9   7       40.20       54.88      7.06 o
   5  -9   7       69.42       68.92      8.22 o
   6  -9   7      256.33      274.10     33.44 o
   7  -9   7       35.18       35.71      4.59 o
   8  -9   7        1.14       -0.84      2.77 o
   9  -9   7       54.46       72.34      9.02 o
  -6  -8   7        6.95        7.07      5.55 o
  -5  -8   7       25.12       25.65     14.83 o
  -4  -8   7      184.69      204.09     35.50 o
  -3  -8   7      491.52       85.93     80.54 o
  -2  -8   7       48.59       45.96      8.53 o
  -1  -8   7      208.07      244.63     42.42 o
   0  -8   7        1.06       -0.84      4.54 o
   1  -8   7      576.09      620.26     75.38 o
   2  -8   7      313.78      332.21     36.22 o
   3  -8   7      383.75      403.22     43.75 o
   4  -8   7        1.68       -1.51      1.51 o
   5  -8   7        8.12        8.82      1.52 o
   6  -8   7      145.01      141.83     17.21 o
   7  -8   7        4.45        1.93      1.18 o
   8  -8   7        1.60        2.33      1.17 o
   9  -8   7        0.03        0.88      1.13 o
  10  -8   7        1.49        1.37      1.65 o
  -7  -7   7        1.14        1.21      3.32 o
  -6  -7   7       40.07       36.95     12.31 o
  -5  -7   7      157.74      200.68     28.53 o
  -4  -7   7      198.75      222.77     27.86 o
  -3  -7   7       24.32       28.95      4.65 o
  -2  -7   7      186.00      201.96     24.69 o
  -1  -7   7        6.91        2.20      1.95 o
   0  -7   7      680.11      737.45     79.80 o
   1  -7   7      692.22      704.41     85.79 o
   2  -7   7       20.32       12.63      4.25 o
   3  -7   7       16.53       16.12      2.12 o
   4  -7   7       98.93       70.36      8.00 o
   5  -7   7      257.38      296.21     32.32 o
   6  -7   7        4.39        7.32      1.53 o
   7  -7   7       16.71       22.29      3.06 o
   8  -7   7       12.79       13.28      2.09 o
   9  -7   7        0.30        0.05      1.10 o
  10  -7   7       15.57       16.89      2.51 o
  -8  -6   7        0.31       -0.70      5.19 o
  -7  -6   7       21.61       34.01      5.38 o
  -6  -6   7        7.75       16.62      3.96 o
  -5  -6   7      143.37      157.68     19.84 o
  -4  -6   7       12.97       25.14      3.15 o
  -3  -6   7      196.29      190.06     19.03 o
  -2  -6   7      255.97      288.35     28.31 o
  -1  -6   7       95.28       90.95     10.25 o
   0  -6   7      203.02      205.57     22.42 o
   1  -6   7      166.61      164.77     20.48 o
   2  -6   7        0.28       -2.12      2.12 o
   3  -6   7       42.86       53.50      6.21 o
   4  -6   7       68.40       61.06      8.24 o
   5  -6   7      707.27      772.66     83.87 o
   6  -6   7       70.52       77.53      9.64 o
   7  -6   7       95.75       75.63      9.36 o
   8  -6   7       42.06       44.37      5.05 o
   9  -6   7       13.62       13.45      1.81 o
  10  -6   7       69.27       89.79      9.86 o
  -8  -5   7       35.60       37.90      7.60 o
  -7  -5   7        4.32        3.20      2.69 o
  -6  -5   7       10.56       13.61      4.81 o
  -5  -5   7      210.03      216.61     21.91 o
  -4  -5   7        1.50        1.97      1.53 o
  -3  -5   7      146.86      134.48     13.59 o
  -2  -5   7      783.05      877.01     95.18 o
  -1  -5   7      346.74      432.43     42.71 o
   0  -5   7      410.41      493.87     53.42 o
   1  -5   7      133.65      149.51     18.63 o
   2  -5   7      108.36      146.61     16.31 o
   3  -5   7      440.74      460.71     50.07 o
   4  -5   7       50.83       43.23      8.10 o
   5  -5   7       51.23       52.30      6.53 o
   6  -5   7        2.64        1.34      0.91 o
   7  -5   7        0.28        1.15      0.98 o
   8  -5   7        8.87        7.00      1.36 o
   9  -5   7       10.30       11.12      1.65 o
  10  -5   7        0.00        0.23      1.54 o
  -9  -4   7        3.88        5.63      5.20 o
  -8  -4   7        1.85        3.54      1.82 o
  -7  -4   7       19.36       22.69      2.74 o
  -6  -4   7       15.56       15.91      2.54 o
  -5  -4   7      811.96      879.43     95.58 o
  -4  -4   7      287.58      271.40     29.60 o
  -3  -4   7       75.48       83.19      9.21 o
  -2  -4   7       42.90       30.45      5.56 o
  -1  -4   7      115.69      106.89     11.91 o
   0  -4   7      115.97       90.71      9.33 o
   1  -4   7      107.88       69.80      7.07 o
   2  -4   7      336.46      344.50     34.18 o
   3  -4   7      285.88      294.58     29.24 o
   4  -4   7      668.21      778.59     77.08 o
   5  -4   7       67.29       58.43      7.15 o
   6  -4   7       32.85       17.97      2.35 o
   7  -4   7       60.23       63.37      6.92 o
   8  -4   7      337.07      325.76     35.15 o
   9  -4   7        5.93        5.23      1.19 o
  10  -4   7        0.07        2.73      1.05 o
  -9  -3   7       12.10       17.61      2.37 o
  -8  -3   7        7.69        8.51      1.77 o
  -7  -3   7       13.66       19.65      4.13 o
  -6  -3   7        3.59        3.41      1.04 o
  -5  -3   7       75.18       91.73     10.90 o
  -4  -3   7      123.37      113.82     12.80 o
  -3  -3   7       16.05       19.73      2.40 o
  -2  -3   7       13.24       12.92      1.71 o
  -1  -3   7       52.18       68.09      6.48 o
   0  -3   7        0.20        9.26      2.46 o
   1  -3   7      210.87      223.12     22.07 o
   2  -3   7       10.40       14.78      1.66 o
   3  -3   7      466.65      508.74     50.35 o
   4  -3   7     1149.94     1242.26    122.88 o
   5  -3   7      303.56      332.51     30.55 o
   6  -3   7      503.31      532.61     57.64 o
   7  -3   7        0.38        0.92      1.00 o
   8  -3   7        0.49       -0.88      0.88 o
   9  -3   7        6.28        3.67      1.14 o
 -10  -2   7        7.58        5.94      3.96 o
  -9  -2   7       76.69       89.76     11.38 o
  -8  -2   7       78.41       78.55     11.14 o
  -7  -2   7        0.02       -2.24      3.32 o
  -6  -2   7      195.70      202.40     22.09 o
  -5  -2   7        0.03       -0.08      1.29 o
  -4  -2   7        0.54        0.85      0.86 o
  -3  -2   7      132.76      132.63     14.49 o
  -2  -2   7      409.12      413.76     45.02 o
  -1  -2   7        2.89        4.82      0.66 o
   0  -2   7      955.44     1054.88    104.25 o
   1  -2   7      655.14      650.27     55.65 o
   2  -2   7      290.41      367.60     36.46 o
   3  -2   7      740.76      791.86     78.36 o
   4  -2   7      398.53      390.58     38.59 o
   5  -2   7       28.38       30.47      3.90 o
   6  -2   7       27.06       28.11      3.18 o
   7  -2   7        0.15        2.22      1.09 o
   8  -2   7       63.42       63.51      7.92 o
   9  -2   7       12.97       14.45      2.34 o
 -10  -1   7        2.02        2.71      3.67 o
  -9  -1   7        1.46        1.03      3.21 o
  -8  -1   7      203.85      225.91     27.51 o
  -7  -1   7        2.68       -0.41      2.07 o
  -6  -1   7      143.50      186.57     17.18 o
  -5  -1   7      171.50      173.09     17.24 o
  -4  -1   7      137.16      153.78     15.33 o
  -3  -1   7      882.41     1008.20     99.75 o
  -2  -1   7        8.15        8.54      1.10 o
  -1  -1   7       16.66       47.09      4.40 o
   0  -1   7      191.87      220.33     20.22 o
   1  -1   7      691.36      815.90     74.47 o
   2  -1   7       17.97       21.64      2.27 o
   3  -1   7        0.45       -0.75      2.02 o
   4  -1   7      442.22      543.98     53.77 o
   5  -1   7        1.39        3.94      2.16 o
   6  -1   7       42.33       53.83      6.72 o
   7  -1   7        3.11        2.60      1.16 o
   8  -1   7       95.61      103.02     12.64 o
   9  -1   7       32.22       33.16      4.43 o
 -11   0   7       43.97       46.28      7.59 o
 -10   0   7        4.20        7.00      1.90 o
  -9   0   7      304.10      322.14     45.22 o
  -8   0   7       11.34        8.63      1.37 o
  -7   0   7      198.79      216.94     21.50 o
  -6   0   7      158.17      176.42     19.18 o
  -5   0   7       18.31       10.28      2.26 o
  -4   0   7      206.13      185.24     18.68 o
  -3   0   7      844.26      917.58     90.82 o
  -2   0   7      147.01      190.03     19.08 o
  -1   0   7       53.93       43.91      4.17 o
   0   0   7     1986.24     2310.09    211.05 o
   1   0   7       33.77       19.88      1.94 o
   2   0   7      160.54      139.30     13.97 o
   3   0   7        1.04        0.69      1.58 o
   5   0   7       30.50       34.29      6.25 o
   6   0   7      130.00      132.71     16.51 o
   7   0   7      224.51      260.89     31.72 o
   8   0   7       30.34       42.88      5.51 o
 -11   1   7        1.84        2.62      1.10 o
 -10   1   7        0.45       -1.03      1.03 o
  -9   1   7       77.16       64.82      9.45 o
  -8   1   7      107.54      115.78     11.75 o
  -7   1   7      207.41      241.84     26.21 o
  -6   1   7      182.59      160.63     17.52 o
  -5   1   7      372.84      457.96     45.37 o
  -4   1   7        1.09        1.00      0.63 o
  -3   1   7      137.63      191.84     19.06 o
  -2   1   7      351.37      345.25     34.26 o
  -1   1   7      141.59      166.88     18.19 o
   0   1   7      459.49      534.47     48.81 o
   1   1   7     2086.27     2319.22    229.45 o
   2   1   7        2.28        0.66      3.02 o
   3   1   7      288.65      285.90     31.27 o
   4   1   7        4.67        3.26      1.30 o
   5   1   7       24.37       29.64      3.49 o
   6   1   7       46.65       39.02      4.98 o
   7   1   7       20.69       28.07      3.72 o
   8   1   7        0.28       -0.13      1.88 o
 -11   2   7       18.11       21.80      2.63 o
 -10   2   7       31.40       29.85      3.41 o
  -9   2   7        0.13       -0.43      2.16 o
  -8   2   7        0.20       -1.24      2.20 o
  -7   2   7       62.66       80.06      9.07 o
  -6   2   7        0.14       -1.05      1.05 o
  -5   2   7      202.71      248.77     24.70 o
  -4   2   7      825.19      930.05     92.04 o
  -3   2   7     1254.41     1363.74    134.95 o
  -2   2   7        0.30       -0.98      0.98 o
  -1   2   7      293.87      287.24     28.27 o
   0   2   7       15.37       24.56      2.54 o
   1   2   7       13.24        6.14      3.14 o
   2   2   7       56.63       39.54      5.30 o
   3   2   7        9.88       18.56      4.77 o
   4   2   7      210.78      224.13     24.46 o
   5   2   7       76.97       87.46      9.81 o
   6   2   7      101.69      127.80     15.76 o
   7   2   7        1.18        3.32      1.56 o
   8   2   7        2.89       -1.54      1.54 o
 -11   3   7        7.30        5.30      1.33 o
 -10   3   7       22.10       23.80      2.78 o
  -9   3   7      187.79      187.94     20.47 o
  -8   3   7        6.57        9.55      4.06 o
  -7   3   7      189.64      198.38     22.14 o
  -6   3   7       14.88       14.27      1.74 o
  -5   3   7      328.92      355.62     35.20 o
  -4   3   7      623.23      636.91     66.01 o
  -3   3   7     4145.70     4703.11    509.25 o
  -2   3   7      122.53      135.87     14.78 o
  -1   3   7       85.27      100.24     10.13 o
   0   3   7      396.84      530.84     48.59 o
   1   3   7       32.10       41.09      7.04 o
   2   3   7       13.35       10.91      1.85 o
   3   3   7       17.41       16.86      2.23 o
   4   3   7        3.52        0.43      2.40 o
   5   3   7       16.07       20.84      3.28 o
   6   3   7       52.85       59.20     13.59 o
   7   3   7        0.50        0.20      5.43 o
 -11   4   7        7.24        6.98      1.65 o
 -10   4   7       52.50       49.11      5.53 o
  -9   4   7        8.51        7.08      2.70 o
  -8   4   7      166.26      144.58     16.15 o
  -7   4   7       59.62       73.42      8.23 o
  -6   4   7       28.06       25.89      3.71 o
  -5   4   7      140.76      167.25     18.16 o
  -4   4   7     2323.55     2650.82    287.11 o
  -3   4   7     1091.44     1307.66    141.68 o
  -2   4   7       58.65       79.08      9.07 o
  -1   4   7       40.58       50.29      5.05 o
   0   4   7        4.09        4.01      0.92 o
   1   4   7       37.28       41.36      5.26 o
   2   4   7        3.07        3.94      2.49 o
   3   4   7       78.18       87.90     14.54 o
   4   4   7      150.41      118.99     55.20 o
   5   4   7       25.47       29.90      8.41 o
   6   4   7       15.59       24.47     10.07 o
   7   4   7        9.97        9.12      6.95 o
 -11   5   7       12.11       14.62      1.80 o
 -10   5   7        1.72        1.97      2.33 o
  -9   5   7      454.61      527.67     57.17 o
  -7   5   7       22.77       26.72      7.93 o
  -6   5   7        9.78        9.03      2.32 o
  -5   5   7      547.72      553.55     60.05 o
  -4   5   7        2.95        2.92      0.99 o
  -3   5   7       17.06       29.97      3.46 o
  -2   5   7      104.81      135.32     15.13 o
  -1   5   7        0.02       -0.29      1.70 o
   0   5   7      109.21      135.77     14.59 o
   1   5   7        7.42        3.82      2.32 o
   2   5   7      382.66      483.30     58.81 o
   3   5   7       28.07       35.00      8.03 o
   4   5   7        0.65       36.82     56.77 o
   5   5   7       19.66       21.88      4.76 o
   6   5   7       24.94       26.79     14.83 o
 -11   6   7       18.96       19.37      2.46 o
 -10   6   7       53.18       53.54      6.78 o
  -9   6   7       19.00       17.72      3.63 o
  -8   6   7      152.71      144.12     17.89 o
  -7   6   7       22.46      -10.27     19.02 o
  -6   6   7      142.45      154.19     17.10 o
  -5   6   7       11.10       14.48      2.24 o
  -4   6   7       87.85       68.24     10.59 o
  -3   6   7        4.55        3.33      2.40 o
  -2   6   7      116.49      126.69     15.24 o
  -1   6   7       80.62       95.29     11.16 o
   0   6   7        0.85       -1.35      1.35 o
   1   6   7        0.03       -0.40      4.85 o
   2   6   7      136.35       98.81     40.60 o
   3   6   7      129.66       82.13     69.70 o
   4   6   7        0.59       -1.13      4.29 o
   5   6   7       27.94       14.85     17.38 o
 -11   7   7       67.97       66.63      8.33 o
 -10   7   7       32.17       30.82      5.74 o
  -9   7   7       25.36       25.79      6.33 o
  -8   7   7      308.11      311.03     37.78 o
  -7   7   7      100.95      116.87     15.36 o
  -6   7   7      102.50      106.04     17.08 o
  -5   7   7      133.00      198.75     21.69 o
  -4   7   7       13.77       19.30      2.43 o
  -3   7   7       66.40       87.14     12.06 o
  -2   7   7        3.68        6.28      2.67 o
  -1   7   7      344.42      417.53     63.85 o
   0   7   7        8.80        7.14      4.00 o
   1   7   7       81.66       -5.05     31.99 o
   2   7   7      122.66       26.62     38.23 o
   3   7   7       10.46        5.32      4.27 o
   4   7   7        7.44       -4.33      5.38 o
 -11   8   7       33.79       40.44      5.23 o
 -10   8   7        3.34        4.02      5.21 o
  -9   8   7      173.71      191.97     23.40 o
  -8   8   7        0.08       26.37     49.39 o
  -7   8   7      102.87      104.99     13.19 o
  -6   8   7      266.71      244.14     30.45 o
  -5   8   7      110.23      129.80     15.90 o
  -4   8   7       58.08       60.00     11.45 o
  -3   8   7      157.86      185.69     24.65 o
  -2   8   7      200.74      260.57     36.09 o
  -1   8   7       94.18      131.67     55.10 o
   0   8   7       46.91       58.10     10.07 o
   1   8   7       45.07       54.93     13.13 o
   2   8   7       93.91       44.35     47.38 o
   3   8   7        0.04        0.64      2.38 o
   4   8   7        0.29       -0.02     18.57 o
 -11   9   7        9.63       11.85      3.29 o
 -10   9   7       56.86       70.03      8.80 o
  -9   9   7       18.18       24.55      5.04 o
  -8   9   7      111.60      111.21     17.30 o
  -7   9   7       15.13       12.38      3.11 o
  -6   9   7       60.15       76.36     14.37 o
  -5   9   7      230.42      281.57     31.17 o
  -4   9   7        1.62        2.47      5.67 o
  -3   9   7        1.63        2.41      4.14 o
  -2   9   7      135.28      184.07     87.91 o
  -1   9   7       61.84       86.35     14.68 o
   0   9   7      141.50      166.33     28.48 o
   1   9   7       60.78       54.08     14.22 o
   2   9   7       35.90       34.99     24.70 o
   3   9   7        2.13        2.14      8.54 o
 -10  10   7        0.00       -2.39      3.31 o
  -9  10   7       78.66       96.61     15.69 o
  -8  10   7       34.26       39.52      6.66 o
  -7  10   7      204.10      228.37     30.89 o
  -6  10   7        5.37        4.38      1.75 o
  -5  10   7        0.28        1.50      2.88 o
  -4  10   7       55.92      -26.28     27.95 o
  -3  10   7       60.41       67.11     18.17 o
  -2  10   7       17.32       24.52     11.55 o
  -1  10   7       32.80       30.99      9.63 o
   0  10   7        7.11       15.77      9.64 o
   1  10   7      136.29        6.34     33.35 o
 -10  11   7       20.12       17.33      2.47 o
  -9  11   7        5.67        6.14      6.11 o
  -8  11   7        6.36        4.28      2.64 o
  -7  11   7        1.68       68.96     77.90 o
  -6  11   7        2.32        0.69      6.33 o
  -5  11   7        2.92       -1.36     21.33 o
  -4  11   7       22.33       21.97     36.88 o
  -3  11   7        7.08       14.49     13.10 o
  -2  11   7        2.72        2.96      2.41 o
  -1  11   7       10.54        3.43      6.84 o
   0  11   7        6.40        4.11      6.50 o
  -9  12   7        2.44        3.31      8.44 o
  -8  12   7       10.70        8.59     12.12 o
  -7  12   7       48.92       55.04     14.83 o
  -6  12   7       28.44       23.83     11.09 o
  -5  12   7        0.00        7.30      8.18 o
  -4  12   7        3.23        9.32      4.25 o
  -3  12   7        1.91       85.54     99.46 o
  -2  12   7        4.51        0.19     19.28 o
  -6  13   7       25.17       44.08     26.63 o
  -5  13   7        1.13      117.22    115.40 o
   1 -13   8       18.70       22.48      5.00 o
   2 -13   8        4.75        1.95      2.61 o
   3 -13   8       36.59       28.06      5.98 o
   4 -13   8       64.50       48.36     12.96 o
   5 -13   8       73.07       85.25     21.66 o
   6 -13   8        8.12       12.50      3.46 o
  -1 -12   8       37.19       47.43     20.09 o
   0 -12   8       40.34       52.76      9.64 o
   1 -12   8       41.37       40.27      8.18 o
   2 -12   8        1.30       -1.02      3.07 o
   3 -12   8       15.04       14.10      3.70 o
   4 -12   8        0.01        1.83      3.20 o
   5 -12   8        9.54        7.21      2.74 o
   6 -12   8       84.92       97.78     17.23 o
   7 -12   8        2.45       -0.43      1.96 o
  -3 -11   8        0.92       -0.96      6.03 o
  -2 -11   8       90.99      103.57     34.28 o
  -1 -11   8        0.65       -1.98      1.98 o
   0 -11   8       83.58       89.30     23.38 o
   1 -11   8       22.73       24.45     13.60 o
   2 -11   8       46.95       41.88     11.48 o
   3 -11   8      257.01      245.50     42.60 o
   4 -11   8       17.64       14.79      2.97 o
   5 -11   8       33.86       45.18      8.45 o
   6 -11   8        0.02       -1.91      1.91 o
   7 -11   8        7.78        9.32      2.74 o
   8 -11   8      147.81      149.40     26.00 o
  -4 -10   8       86.24      113.35     30.08 o
  -3 -10   8        0.01        0.95      5.66 o
  -2 -10   8        1.28       -5.10     15.00 o
  -1 -10   8        0.15       44.08     54.18 o
   0 -10   8       88.34       84.87     28.28 o
   1 -10   8      141.70      138.28     34.37 o
   2 -10   8      490.31      509.47     87.38 o
   3 -10   8      578.25      622.63     87.60 o
   4 -10   8      169.97      167.74     32.28 o
   5 -10   8       42.58       46.53      8.62 o
   6 -10   8       10.58        9.09      2.21 o
   7 -10   8        0.33        0.85      2.84 o
   8 -10   8      118.25      128.36     17.56 o
  -5  -9   8       13.75       15.92      5.63 o
  -4  -9   8        4.41        1.41      8.19 o
  -3  -9   8       76.03       81.02     18.80 o
  -2  -9   8       55.10       61.05     18.17 o
  -1  -9   8        0.83       -1.82      1.82 o
   0  -9   8      365.84      412.79     71.27 o
   1  -9   8        4.09       -1.70      3.41 o
   2  -9   8       39.90       37.54      6.01 o
   3  -9   8      164.74      165.47     24.68 o
   4  -9   8       44.14       39.76      5.54 o
   5  -9   8       50.10       55.37      8.11 o
   6  -9   8       22.37       18.66      2.75 o
   7  -9   8        0.93       -0.82      1.48 o
   8  -9   8       78.23       80.17     10.01 o
   9  -9   8      104.67      134.20     16.25 o
  -6  -8   8       27.92       33.32     28.28 o
  -5  -8   8       99.17        8.97     40.76 o
  -4  -8   8       70.55       78.32     24.29 o
  -3  -8   8      240.38      269.54     46.58 o
  -2  -8   8      218.62      222.70     58.86 o
  -1  -8   8      152.02      140.26     24.45 o
   0  -8   8        4.68        3.71      4.16 o
   1  -8   8       33.13       39.58      6.14 o
   2  -8   8       31.45       39.96      5.24 o
   3  -8   8      459.46      433.66     52.71 o
   4  -8   8       12.25       11.25      2.15 o
   5  -8   8      147.99      152.30     18.70 o
   6  -8   8        5.34        7.27      1.69 o
   7  -8   8        8.96       12.53      2.10 o
   8  -8   8       56.56       59.22      7.51 o
   9  -8   8        0.05       -0.89      1.19 o
  -7  -7   8       23.77       46.48     12.66 o
  -5  -7   8       23.84       20.38      3.78 o
  -4  -7   8      163.99      146.72     21.48 o
  -3  -7   8      451.21      473.68     66.62 o
  -2  -7   8      490.57      510.29     71.94 o
  -1  -7   8        8.41        9.07      2.07 o
   0  -7   8      552.77      609.66     66.15 o
   1  -7   8      122.14      122.57     17.39 o
   2  -7   8       18.86       19.76      3.96 o
   3  -7   8       29.70       29.52      3.51 o
   4  -7   8      854.58      854.31     92.77 o
   5  -7   8       91.84       91.15     10.28 o
   6  -7   8      164.08      154.34     18.73 o
   7  -7   8       37.06       38.08      4.75 o
   8  -7   8       33.09       31.64      3.67 o
   9  -7   8       26.77       37.45      4.24 o
  -7  -6   8       16.46       13.97     16.84 o
  -6  -6   8       52.50       57.38      9.09 o
  -5  -6   8      160.56      179.75     23.02 o
  -4  -6   8      562.23      592.92     72.10 o
  -3  -6   8      111.68      119.54     13.17 o
  -2  -6   8      280.36      312.74     34.01 o
  -1  -6   8       60.23       74.54      7.63 o
   0  -6   8      324.43      316.25     31.34 o
   1  -6   8      762.20      833.07    101.23 o
   2  -6   8      227.74      218.64     23.84 o
   3  -6   8       38.93       39.73      4.59 o
   4  -6   8     1093.16     1221.50    132.47 o
   5  -6   8        8.97        7.75      2.36 o
   6  -6   8       18.63       19.29      2.45 o
   7  -6   8       56.29       57.16      6.21 o
   8  -6   8       46.49       51.50      5.78 o
   9  -6   8        0.13       -1.15      1.68 o
  -8  -5   8        0.10       -1.35      6.18 o
  -7  -5   8      119.30      123.21     24.74 o
  -6  -5   8        4.63        3.68      6.23 o
  -5  -5   8       36.05       42.35      4.99 o
  -4  -5   8      178.96      192.38     19.16 o
  -3  -5   8      490.63      527.93     57.43 o
  -2  -5   8       50.65       49.22      5.66 o
  -1  -5   8        1.68        1.17      1.54 o
   0  -5   8      107.61       99.69     10.29 o
   1  -5   8       51.54       48.14      5.43 o
   2  -5   8      584.50      641.89     63.56 o
   3  -5   8        4.11        2.76      2.69 o
   4  -5   8      196.77      226.11     22.46 o
   5  -5   8       31.21       40.20      4.30 o
   6  -5   8      142.18      142.41     15.61 o
   7  -5   8       65.39       86.71      9.52 o
   8  -5   8        1.27        1.76      1.81 o
   9  -5   8       17.04       18.29      2.40 o
  -9  -4   8        2.33        3.97      4.67 o
  -8  -4   8        0.08       -1.17      1.44 o
  -7  -4   8      131.32      138.75     25.85 o
  -6  -4   8       24.11       20.69      3.43 o
  -5  -4   8      267.06      278.00     30.19 o
  -4  -4   8      173.20      214.31     23.36 o
  -3  -4   8      389.30      397.76     43.29 o
  -2  -4   8       23.69       33.48      3.84 o
  -1  -4   8        0.27       -0.22      2.17 o
   0  -4   8       59.04       39.22      3.51 o
   1  -4   8      587.83      553.88     54.92 o
   2  -4   8       45.69       63.73      6.08 o
   3  -4   8      296.10      364.34     33.51 o
   4  -4   8      555.41      556.10     55.12 o
   5  -4   8      346.57      375.01     37.16 o
   6  -4   8        0.04       -0.92      0.92 o
   7  -4   8      152.88      183.47     20.01 o
   8  -4   8       48.62       44.95      4.93 o
   9  -4   8       48.25       52.20      5.68 o
  -9  -3   8        0.47       -0.69      4.74 o
  -8  -3   8      139.25      162.83     21.43 o
  -7  -3   8        0.01       -1.06      1.69 o
  -6  -3   8       33.73       39.04      4.53 o
  -5  -3   8      102.86       92.27     14.19 o
  -4  -3   8        4.97       11.64      4.54 o
  -3  -3   8      263.02      266.30     26.48 o
  -2  -3   8      260.62      325.14     32.34 o
  -1  -3   8      267.69      360.29     39.11 o
   0  -3   8      279.98      353.89     34.97 o
   1  -3   8        3.43        3.52      0.84 o
   2  -3   8      174.85      222.88     22.17 o
   3  -3   8       16.11       18.04      2.02 o
   4  -3   8        0.04       -2.03      2.56 o
   5  -3   8       42.09       41.40      4.06 o
   6  -3   8      165.71      188.62     20.47 o
   7  -3   8       53.66       47.60      5.31 o
   8  -3   8      115.36      119.89     13.19 o
   9  -3   8       27.72       28.27      3.38 o
 -10  -2   8        0.02       -0.65      2.19 o
  -9  -2   8       24.36       23.30      5.36 o
  -8  -2   8        2.42        2.97      5.33 o
  -7  -2   8       18.46       18.35      2.62 o
  -6  -2   8      121.87      130.08     14.64 o
  -5  -2   8      315.20      359.30     35.74 o
  -4  -2   8      997.63     1047.80    103.92 o
  -3  -2   8      474.52      498.65     54.16 o
  -2  -2   8      162.65      139.19     15.23 o
  -1  -2   8      351.20      388.99     42.23 o
   0  -2   8      648.81      664.08     65.65 o
   1  -2   8      359.44      344.20     34.22 o
   2  -2   8      315.47      325.33     32.29 o
   3  -2   8       49.94       61.75      6.40 o
   4  -2   8       42.52       51.57      8.02 o
   5  -2   8       89.35       97.04      9.97 o
   6  -2   8        0.10       -0.48      1.01 o
   7  -2   8       18.64       18.16      2.41 o
   8  -2   8        5.85        9.31      2.17 o
   9  -2   8       33.12       32.44      4.29 o
 -10  -1   8        6.61        7.28      5.31 o
  -9  -1   8        0.41        2.08      1.42 o
  -8  -1   8        3.97        1.13      3.00 o
  -7  -1   8        6.09        7.97      1.35 o
  -6  -1   8      147.49      159.73     14.77 o
  -5  -1   8       58.32       61.32      6.35 o
  -4  -1   8       10.87       16.33      1.93 o
  -3  -1   8      845.40      971.62     96.15 o
  -2  -1   8       81.50       64.80      6.81 o
  -1  -1   8       13.88       17.29      1.50 o
   0  -1   8     1552.53     1496.83    136.76 o
   1  -1   8       51.59       65.68      7.53 o
   2  -1   8        1.80        1.68      1.14 o
   3  -1   8      341.12      420.20     41.54 o
   4  -1   8       20.01       17.58      4.74 o
   5  -1   8        1.29        2.07      1.55 o
   6  -1   8       82.95       84.11     10.43 o
   7  -1   8       10.10        9.58      1.82 o
   8  -1   8        5.56        3.31      1.34 o
 -10   0   8        0.02        1.81      1.56 o
  -9   0   8       77.90       80.21      9.17 o
  -8   0   8       42.01       35.93      4.10 o
  -7   0   8        1.09        0.71      1.07 o
  -6   0   8       45.83       49.15      5.36 o
  -5   0   8      259.57      232.54     23.09 o
  -4   0   8      275.81      272.73     27.06 o
  -3   0   8      352.68      359.41     35.61 o
  -2   0   8      305.50      343.35     34.07 o
  -1   0   8      624.44      742.55     68.01 o
   0   0   8      306.07      328.23     30.07 o
   1   0   8       15.24       22.40      3.66 o
   2   0   8      900.78      978.03     96.83 o
   3   0   8       10.03       11.54      2.19 o
   4   0   8      126.04      130.96     14.69 o
   5   0   8       88.42       91.67     11.55 o
   6   0   8      169.29      177.56     21.52 o
   7   0   8       50.47       72.86      9.12 o
   8   0   8        9.67       12.77      2.52 o
 -11   1   8       10.02       20.49      3.36 o
 -10   1   8        8.80        8.08      4.23 o
  -9   1   8       65.80       65.43      8.41 o
  -8   1   8       58.52       62.54      7.75 o
  -7   1   8       23.34       22.11      2.69 o
  -6   1   8        0.04        0.13      1.85 o
  -5   1   8      129.45      108.99     11.13 o
  -4   1   8        2.51        1.42      0.73 o
  -3   1   8      698.75      764.46     75.68 o
  -2   1   8       36.72       39.92      4.17 o
  -1   1   8      190.27      214.13     21.23 o
   0   1   8      463.08      489.88     48.45 o
   1   1   8       21.82       26.16      4.32 o
   2   1   8        2.16        1.19      1.17 o
   3   1   8        3.39        6.16      1.37 o
   4   1   8        2.35        1.33      1.38 o
   5   1   8     1098.98     1235.09    133.75 o
   6   1   8       43.36       40.34      9.11 o
   7   1   8       64.41       73.61     10.93 o
   8   1   8        4.89        8.26      6.63 o
 -11   2   8        8.39        6.49      1.26 o
 -10   2   8        5.16        2.42      1.93 o
  -9   2   8       51.60       62.88      7.17 o
  -8   2   8        1.52        0.18      0.81 o
  -7   2   8        7.39        6.67      1.48 o
  -6   2   8      398.48      407.21     40.24 o
  -5   2   8       14.95       18.07      3.89 o
  -4   2   8       73.06       82.73      8.43 o
  -3   2   8     1099.90     1287.39    136.18 o
  -2   2   8       97.68      108.92     12.23 o
  -1   2   8      437.13      497.05     53.83 o
   0   2   8       13.19        8.98      1.26 o
   1   2   8       68.90       61.63      7.94 o
   2   2   8      243.92      261.19     28.62 o
   3   2   8       20.65       17.82      3.98 o
   4   2   8       78.99       92.11     12.25 o
   5   2   8        0.38        0.38      1.34 o
   6   2   8      169.83      169.69     24.09 o
   7   2   8        0.75       -1.74      1.74 o
 -11   3   8       10.88       12.37      1.69 o
 -10   3   8       16.57       13.08      3.35 o
  -9   3   8       20.51       24.79      3.84 o
  -8   3   8       17.26       12.24      4.36 o
  -7   3   8      629.41      668.00     72.39 o
  -6   3   8        0.14        2.03      1.74 o
  -5   3   8      173.40      203.14     19.18 o
  -4   3   8       18.07       30.02      4.37 o
  -3   3   8        3.67        1.00      1.59 o
  -2   3   8       71.79       67.49      9.67 o
  -1   3   8       42.80       51.91      5.95 o
   0   3   8      149.71      137.02     13.78 o
   1   3   8      548.98      614.00     66.59 o
   2   3   8        3.43        3.46      3.22 o
   3   3   8        7.49        9.42      2.19 o
   4   3   8      205.46      270.39     33.04 o
   5   3   8      243.56      245.22     34.50 o
   6   3   8       28.36       19.74      4.03 o
   7   3   8        1.59        2.23      2.96 o
 -11   4   8       14.51       22.48      2.66 o
 -10   4   8        7.96        6.32      2.08 o
  -9   4   8       86.45       77.68     10.46 o
  -8   4   8      383.74      423.25     45.91 o
  -7   4   8        5.46        5.70      3.15 o
  -6   4   8        9.04        9.53      1.78 o
  -5   4   8        2.16        1.15      0.86 o
  -4   4   8       35.53       45.43      5.04 o
  -3   4   8        2.80        0.31      1.83 o
  -2   4   8       70.17       71.70     10.84 o
  -1   4   8        3.91        2.84      2.06 o
   0   4   8        0.21       -0.31      0.79 o
   1   4   8      116.77      119.11     12.80 o
   2   4   8       10.52       13.98      7.96 o
   3   4   8       28.40       26.40      6.83 o
   4   4   8       27.24       31.90      5.06 o
   5   4   8       37.32       40.32     18.56 o
   6   4   8       17.93       10.15      9.89 o
 -11   5   8        0.23       -0.65      0.93 o
 -10   5   8       41.09       43.51      4.82 o
  -9   5   8       93.46       90.04     15.86 o
  -8   5   8      405.30      425.38     51.56 o
  -7   5   8       24.80       23.36      4.72 o
  -6   5   8      765.36      781.98     84.77 o
  -5   5   8      222.35      230.62     25.11 o
  -4   5   8      321.83      414.23     44.98 o
  -3   5   8        3.90        1.29      1.18 o
  -2   5   8       45.48        7.31      6.03 o
  -1   5   8        3.12        5.91      2.19 o
   0   5   8      111.34      125.10     13.30 o
   1   5   8       89.21       75.24      9.47 o
   2   5   8       93.74       -4.30     26.60 o
   3   5   8        0.13       -3.98      4.41 o
   4   5   8        4.44       10.92      2.76 o
   5   5   8       33.33       38.49     10.51 o
 -11   6   8        6.26        9.38      1.52 o
 -10   6   8       13.20        8.41      2.45 o
  -9   6   8       61.85       61.00      7.64 o
  -8   6   8       45.02       41.79     10.01 o
  -7   6   8        8.92        8.68      1.56 o
  -6   6   8      534.80      600.52     65.04 o
  -5   6   8        1.17       -0.84      2.72 o
  -4   6   8      108.28      128.40     14.38 o
  -3   6   8       74.85       53.39     11.21 o
  -2   6   8      102.16      118.38     14.46 o
  -1   6   8       32.52       27.84     10.50 o
   0   6   8       10.32       12.97      6.73 o
   1   6   8       47.86      -16.12     29.99 o
   2   6   8      270.50       40.60     76.72 o
   3   6   8        8.10       17.38      5.96 o
   4   6   8       25.84       37.06     12.20 o
   5   6   8       14.38       19.57      6.17 o
 -11   7   8        4.25        3.12      3.10 o
 -10   7   8       20.43       23.29      4.36 o
  -9   7   8        0.67       -0.15      2.70 o
  -8   7   8        1.73       -1.32      2.45 o
  -7   7   8       18.82       16.96      4.35 o
  -6   7   8      158.63      155.19     21.73 o
  -5   7   8        0.06        0.05      2.33 o
  -4   7   8      277.71      352.23     38.32 o
  -3   7   8       63.09        4.04     23.63 o
  -2   7   8        4.66        0.07      5.96 o
  -1   7   8        1.07       -4.18     10.19 o
   0   7   8        2.51        9.44      8.26 o
   1   7   8        1.63       -4.73      6.54 o
   2   7   8       65.42       -9.47     34.39 o
   3   7   8       21.02       28.39      6.15 o
   4   7   8        7.68        4.23      3.52 o
 -11   8   8        3.56        5.25      2.11 o
 -10   8   8       28.28       31.14      4.74 o
  -9   8   8        3.16        7.18      5.62 o
  -8   8   8      118.88      123.49     19.89 o
  -7   8   8      115.47      125.99     16.22 o
  -6   8   8        6.21        6.32      1.79 o
  -5   8   8       77.76       83.89      9.15 o
  -4   8   8        2.07        5.59      5.30 o
  -3   8   8      247.96        3.35     31.60 o
  -2   8   8       54.53       47.44     38.51 o
  -1   8   8        6.56        3.86      2.18 o
   0   8   8        0.80        0.55      6.61 o
   1   8   8        0.74       -5.01      6.61 o
   2   8   8       17.47       16.80      6.60 o
   3   8   8        7.00        5.59      4.54 o
 -11   9   8        1.30        5.40      1.68 o
 -10   9   8        1.21       -0.42      3.60 o
  -9   9   8       24.80       40.39      6.39 o
  -8   9   8        0.00       -1.84      4.36 o
  -7   9   8       54.21       51.35      6.70 o
  -6   9   8        3.39        2.29      4.74 o
  -5   9   8       44.25       53.57      7.97 o
  -4   9   8      267.81      345.85     48.42 o
  -3   9   8      558.45      220.00    144.98 o
  -2   9   8       73.26       86.61     59.87 o
  -1   9   8        0.62       -4.01      5.51 o
   0   9   8        5.34       11.50      5.33 o
   1   9   8        2.41       -1.73      5.47 o
   2   9   8       30.91       43.35     20.47 o
 -10  10   8        0.62        0.25      2.41 o
  -9  10   8       33.78       36.57      4.84 o
  -8  10   8       56.62       60.78     13.03 o
  -7  10   8       10.09        8.05      4.86 o
  -6  10   8       13.02        8.82      7.13 o
  -5  10   8      171.58      159.18    121.54 o
  -4  10   8       68.33       88.01     18.86 o
  -3  10   8       32.11       22.77      8.39 o
  -2  10   8        0.35       -1.89      2.01 o
  -1  10   8        0.01       -4.57      8.25 o
   0  10   8       79.73      112.99     20.20 o
   1  10   8        1.72        0.84      4.16 o
  -9  11   8        0.69        1.89      4.50 o
  -8  11   8       81.71       83.43     21.79 o
  -7  11   8        1.16       -0.81     14.04 o
  -6  11   8       30.60      -57.54     57.54 o
  -5  11   8        4.73        0.26      8.70 o
  -4  11   8       38.87       43.99     21.65 o
  -3  11   8        3.79        3.49      5.14 o
  -2  11   8       25.11       13.40     12.29 o
  -1  11   8       36.66       49.90     14.43 o
  -8  12   8        1.65       -1.15      4.73 o
  -7  12   8       13.66        7.61     22.15 o
  -6  12   8        4.22        6.64      3.77 o
  -5  12   8        0.05       -2.88      2.88 o
  -4  12   8        7.91        7.59     28.47 o
  -3  12   8        0.09       45.36     73.53 o
   3 -13   9       62.53       84.51     21.61 o
   4 -13   9      108.88      154.98     38.60 o
   0 -12   9       31.75       45.67     17.20 o
   1 -12   9        5.00       -0.32      6.04 o
   2 -12   9       71.29       75.69     22.23 o
   3 -12   9       17.30       26.46      5.61 o
   4 -12   9       66.20       79.49     20.24 o
   5 -12   9        1.17        3.73      3.29 o
   6 -12   9        3.30       10.18      3.08 o
  -2 -11   9       16.02       19.05      9.45 o
  -1 -11   9       50.32       49.82     10.15 o
   0 -11   9       16.82       20.27      4.46 o
   1 -11   9       61.40       64.88     16.12 o
   2 -11   9       46.58       46.50     14.16 o
   3 -11   9       80.65       93.32     16.49 o
   4 -11   9        0.93       -2.09      2.09 o
   5 -11   9       23.02       10.30      4.89 o
   6 -11   9      104.95      108.12     19.16 o
   7 -11   9       45.88       39.47      7.54 o
  -3 -10   9        0.19       -2.92      4.15 o
  -2 -10   9      122.15      115.61     41.44 o
  -1 -10   9      196.30      174.86     57.04 o
   0 -10   9       60.08       51.78     17.95 o
   1 -10   9      450.86      480.76     82.79 o
   2 -10   9       26.00       34.97     14.38 o
   3 -10   9       24.52       25.44      7.18 o
   4 -10   9      128.34      129.60     18.61 o
   5 -10   9       93.44       99.77     17.65 o
   6 -10   9        2.54        4.42      4.99 o
   7 -10   9       34.89       40.06      7.54 o
   8 -10   9       69.82       59.01     10.52 o
  -5  -9   9        3.44        2.52      3.69 o
  -4  -9   9        9.50       12.74     13.80 o
  -3  -9   9        8.93        8.21      8.91 o
  -2  -9   9       47.16       38.40     10.75 o
  -1  -9   9      162.37      141.70     33.41 o
   0  -9   9       85.62       83.57     24.43 o
   1  -9   9      330.42      341.27     58.98 o
   2  -9   9       52.48       48.02      7.36 o
   3  -9   9       10.29       12.35      2.67 o
   4  -9   9      490.89      538.23     75.87 o
   5  -9   9       45.24       46.02      8.53 o
   6  -9   9        1.08       -0.49      1.49 o
   7  -9   9       35.69       35.08      5.40 o
   8  -9   9        3.39        6.52      1.94 o
  -6  -8   9        4.88       18.58     12.25 o
  -5  -8   9       11.02        9.61      4.54 o
  -4  -8   9        3.59        3.63      7.10 o
  -3  -8   9        4.52        5.02      2.68 o
  -2  -8   9      128.12      129.66     41.85 o
  -1  -8   9      110.91      108.24     41.29 o
   0  -8   9       19.84       12.32      3.22 o
   1  -8   9      149.05      128.20     22.85 o
   2  -8   9      196.65      204.04     28.90 o
   3  -8   9       86.78       85.19     21.99 o
   4  -8   9      124.32      144.49     20.21 o
   5  -8   9       45.11       44.68      6.28 o
   6  -8   9       13.43       10.12      2.90 o
   7  -8   9        1.05       -1.30      1.38 o
   8  -8   9        1.44        0.93      2.22 o
  -6  -7   9       23.61       17.00      6.29 o
  -5  -7   9       10.66        6.95      3.35 o
  -4  -7   9       51.98       55.46     14.00 o
  -3  -7   9      169.04      173.44     25.11 o
  -2  -7   9        2.77        1.44     10.09 o
  -1  -7   9        3.36        2.30      7.70 o
   0  -7   9       72.21       54.13     14.49 o
   1  -7   9       93.49       92.50     17.50 o
   2  -7   9      395.40      442.22     53.78 o
   3  -7   9      114.18       97.70     13.41 o
   4  -7   9       21.27       14.17      2.09 o
   5  -7   9      144.49      149.03     18.28 o
   6  -7   9        0.89        1.75      1.88 o
   7  -7   9        0.75       -0.69      1.06 o
   8  -7   9       67.09       76.69      8.42 o
   9  -7   9        2.69        3.03      1.58 o
  -7  -6   9        9.13       13.17     14.06 o
  -6  -6   9      271.79      331.21     56.87 o
  -5  -6   9       83.24       80.68     12.43 o
  -4  -6   9      149.85      184.77     22.68 o
  -3  -6   9        0.52        1.35      1.41 o
  -2  -6   9      551.81      524.14     63.78 o
  -1  -6   9       43.88       47.83      6.79 o
   0  -6   9      460.91      463.54     45.83 o
   1  -6   9       15.16        9.56      3.81 o
   2  -6   9      223.45      217.63     21.89 o
   3  -6   9      421.42      472.07     46.68 o
   4  -6   9      500.80      507.40     50.31 o
   5  -6   9      252.21      227.50     22.64 o
   6  -6   9       56.10       52.94      5.76 o
   7  -6   9        0.48       -0.36      1.04 o
   8  -6   9        0.42        1.37      1.08 o
   9  -6   9        7.41        8.56      1.55 o
  -8  -5   9       20.52       23.42      4.92 o
  -7  -5   9        8.51       15.33      6.39 o
  -6  -5   9       39.92       45.30      9.16 o
  -5  -5   9      565.79      646.18     78.38 o
  -4  -5   9       53.38       45.00      8.11 o
  -3  -5   9      143.68      157.95     19.99 o
  -2  -5   9       18.87       16.85      7.84 o
  -1  -5   9        0.12       -0.69      3.14 o
   0  -5   9       26.52       27.98      4.67 o
   1  -5   9      174.70      187.63     21.00 o
   2  -5   9      210.75      235.07     23.85 o
   3  -5   9      149.96      148.59     15.27 o
   4  -5   9        0.40       -1.13      2.14 o
   5  -5   9      176.41      164.20     17.04 o
   6  -5   9      261.79      266.51     29.02 o
   7  -5   9       47.99       44.98      5.01 o
   8  -5   9       14.44       10.89      1.77 o
   9  -5   9       20.99       27.93      3.29 o
  -8  -4   9        2.09        4.98      4.91 o
  -7  -4   9        0.06        3.17      6.14 o
  -6  -4   9        0.28        1.03      3.74 o
  -5  -4   9      191.61      210.11     23.22 o
  -4  -4   9      103.16       95.97     10.95 o
  -3  -4   9      425.75      446.70     48.60 o
  -2  -4   9     1040.79     1087.52    118.01 o
  -1  -4   9      136.59      141.51     14.54 o
   0  -4   9       55.95       62.33      5.91 o
   1  -4   9      871.57      958.00     95.03 o
   2  -4   9       28.70       33.72      3.16 o
   3  -4   9      312.49      306.15     28.08 o
   4  -4   9       13.23       12.13      1.61 o
   5  -4   9      627.16      697.50     68.98 o
   6  -4   9       36.63       40.85      4.72 o
   7  -4   9       76.54       80.58      8.94 o
   8  -4   9       58.07       69.93      7.84 o
   9  -4   9        1.07        6.88      3.77 o
  -9  -3   9        0.05        2.39      2.61 o
  -8  -3   9       47.35       59.33     14.75 o
  -7  -3   9        0.36        1.04      2.24 o
  -6  -3   9       16.52       16.52      2.24 o
  -5  -3   9      153.07      165.66     18.06 o
  -4  -3   9      309.54      311.95     33.80 o
  -3  -3   9      859.00      899.85     89.33 o
  -2  -3   9      187.98      219.92     22.22 o
  -1  -3   9      204.23      220.15     24.33 o
   0  -3   9       23.50       21.39      2.85 o
   1  -3   9      294.67      310.87     33.80 o
   2  -3   9       48.84       50.05      5.29 o
   3  -3   9      647.87      702.55     69.54 o
   4  -3   9      158.06      174.30     17.49 o
   5  -3   9        3.01        1.38      1.72 o
   6  -3   9        1.37        3.30      1.24 o
   7  -3   9       28.40       30.92      3.54 o
   8  -3   9       23.53       23.70      3.30 o
  -9  -2   9        7.14        6.25      4.71 o
  -8  -2   9        0.17        0.77      3.54 o
  -7  -2   9        0.28       -1.40      5.09 o
  -6  -2   9       50.00       60.01     11.22 o
  -5  -2   9      358.28      354.50     35.23 o
  -4  -2   9        1.25       -0.32      2.84 o
  -3  -2   9      429.66      478.65     52.03 o
  -2  -2   9      286.94      273.48     29.84 o
  -1  -2   9        3.06       -0.85      1.34 o
   0  -2   9      586.19      638.61     63.10 o
   1  -2   9      398.01      378.99     41.19 o
   2  -2   9      723.13      822.84     81.46 o
   3  -2   9      265.12      261.49     25.96 o
   4  -2   9      157.42      174.92     17.41 o
   5  -2   9      342.03      350.38     34.48 o
   6  -2   9        4.58        2.97      1.64 o
   7  -2   9       42.38       48.59      6.13 o
   8  -2   9        7.55        8.35      1.79 o
 -10  -1   9       65.69       60.93      7.78 o
  -9  -1   9        1.02        1.74      2.78 o
  -8  -1   9      130.04      141.25     19.22 o
  -7  -1   9        0.46        0.11      0.85 o
  -6  -1   9       54.25       69.76      6.63 o
  -5  -1   9       47.69       52.50      5.45 o
  -4  -1   9      411.51      445.47     44.21 o
  -3  -1   9        8.08        7.48      1.92 o
  -2  -1   9       14.33        6.14      3.53 o
  -1  -1   9     1029.68     1157.51    114.40 o
   0  -1   9      325.26      359.02     35.50 o
   1  -1   9      411.26      442.52     48.10 o
   2  -1   9      452.40      506.51     50.22 o
   3  -1   9        3.76        3.46      1.62 o
   4  -1   9      186.42      178.81     18.03 o
   5  -1   9        3.72        2.40      1.64 o
   6  -1   9        1.18        2.22      1.44 o
   7  -1   9        3.29        2.98      2.01 o
   8  -1   9       10.11       13.07      5.41 o
 -10   0   9       67.84       79.91     10.21 o
  -9   0   9        5.97        8.02      1.46 o
  -8   0   9       62.08       67.19      6.94 o
  -7   0   9        6.31        5.94      1.23 o
  -6   0   9       78.25       80.60      8.29 o
  -5   0   9      170.21      164.99     16.77 o
  -4   0   9        8.82        4.35      2.35 o
  -3   0   9       56.55       62.55      6.47 o
  -2   0   9      993.43     1083.44    117.65 o
  -1   0   9       48.96       79.75      8.84 o
   0   0   9      343.17      406.53     40.19 o
   1   0   9       99.45       92.98     10.47 o
   2   0   9      111.74      110.92     11.10 o
   3   0   9      287.53      325.72     32.17 o
   4   0   9      309.00      316.05     31.34 o
   5   0   9        0.08       -1.88      1.88 o
   6   0   9        2.72       -1.17      1.86 o
   7   0   9        8.89       10.47      3.44 o
 -10   1   9       44.63       34.55      4.07 o
  -9   1   9      170.43      170.29     16.96 o
  -8   1   9       92.14       96.99     10.85 o
  -7   1   9      104.31      105.88     12.02 o
  -6   1   9       44.81       44.45      4.72 o
  -5   1   9      701.24      673.27     66.66 o
  -4   1   9      365.55      359.82     35.74 o
  -3   1   9      147.92      218.34     21.71 o
  -2   1   9      206.45      175.18     21.69 o
  -1   1   9        0.61        0.98      1.50 o
   0   1   9      232.15      197.07     19.50 o
   1   1   9        0.53        0.84      0.84 o
   2   1   9      283.56      300.54     29.87 o
   3   1   9       32.88       38.54      4.66 o
   4   1   9       50.43       56.86      6.15 o
   5   1   9      215.92      244.40     34.33 o
   6   1   9      418.16      480.76     67.52 o
   7   1   9       17.99       37.19      5.63 o
 -11   2   9        0.98       -0.27      1.52 o
 -10   2   9       65.54       66.30      7.95 o
  -9   2   9       71.90       75.26      9.15 o
  -8   2   9       39.47       38.14      6.61 o
  -7   2   9      122.94      130.03     16.91 o
  -6   2   9      242.63      229.17     22.56 o
  -5   2   9       11.87        9.83      1.87 o
  -4   2   9      332.36      401.49     39.79 o
  -3   2   9       29.46       37.44      4.20 o
  -2   2   9        7.58        7.51      3.17 o
  -1   2   9      296.94      307.95     33.38 o
   0   2   9      770.82      954.20     94.35 o
   1   2   9       54.51       67.48      7.52 o
   2   2   9        0.48        6.77      2.12 o
   3   2   9      270.39      313.89     34.15 o
   4   2   9        2.98       -1.89      3.43 o
   5   2   9       63.94       69.58     17.28 o
   6   2   9       36.90       54.58     13.92 o
   7   2   9        6.16        0.06      8.11 o
 -11   3   9        2.79        1.78      1.82 o
 -10   3   9        4.61        4.45      1.07 o
  -9   3   9       41.21       36.19      6.91 o
  -8   3   9        4.41        0.86      3.57 o
  -7   3   9      285.89      268.24     29.19 o
  -6   3   9       52.80       53.76      6.23 o
  -5   3   9        0.22       -0.65      0.89 o
  -4   3   9        0.31       -0.26      2.59 o
  -3   3   9      173.59      186.54     20.34 o
  -2   3   9        1.24        5.89      4.40 o
  -1   3   9       13.27       16.83      1.85 o
   0   3   9        9.66       15.35      1.87 o
   1   3   9        2.87        1.34      1.96 o
   2   3   9        0.22       -1.70      2.32 o
   3   3   9        3.88        7.59      2.73 o
   4   3   9        4.54        1.70      1.42 o
   5   3   9        2.45        3.69      5.43 o
   6   3   9        0.92        1.89      2.48 o
 -11   4   9        3.13        4.30      2.32 o
 -10   4   9        3.84        2.93      4.06 o
  -9   4   9       44.40       46.37      5.64 o
  -8   4   9       33.18       31.09      3.60 o
  -7   4   9       11.17       11.12      1.90 o
  -6   4   9      315.95      342.23     37.18 o
  -5   4   9        0.09        0.35      3.37 o
  -4   4   9       58.59       61.18      9.51 o
  -3   4   9      368.40      424.07     45.99 o
  -2   4   9       50.61       48.52      6.45 o
  -1   4   9        8.11        8.27      1.50 o
   0   4   9      115.76      103.51     11.72 o
   1   4   9       16.72       19.32      7.84 o
   2   4   9      127.98      118.45     20.28 o
   3   4   9       64.93      -24.32     39.25 o
   4   4   9        0.22       -1.79      1.79 o
   5   4   9       28.48       37.44     15.53 o
 -11   5   9       33.24       39.22      4.40 o
 -10   5   9       27.72       28.21      6.17 o
  -9   5   9       29.12       24.35      6.83 o
  -8   5   9      661.42      787.21     95.23 o
  -7   5   9       64.91       65.55      8.55 o
  -6   5   9       47.31       51.79      7.72 o
  -5   5   9     1770.23     2059.95    223.12 o
  -4   5   9        0.43        3.89      3.06 o
  -3   5   9       53.62       79.44     11.91 o
  -2   5   9       29.34       35.58      5.85 o
  -1   5   9       14.92        5.02      5.93 o
   0   5   9       19.67       26.17     10.43 o
   1   5   9       74.62       59.24     21.98 o
   2   5   9       62.19       50.41     20.82 o
   3   5   9        0.65        4.54      5.63 o
   4   5   9       17.79       20.91      9.29 o
   5   5   9        1.95       -4.24      9.93 o
 -11   6   9        6.87        5.51      1.24 o
 -10   6   9        0.51       32.74     63.91 o
  -9   6   9      250.65      285.77     34.63 o
  -8   6   9       22.35       21.40      2.93 o
  -7   6   9       51.60       62.18     10.09 o
  -6   6   9       44.24       51.76      5.85 o
  -5   6   9      677.44      753.63     81.72 o
  -4   6   9      302.09      283.77     30.80 o
  -3   6   9       46.07       57.90      9.39 o
  -2   6   9        7.60        4.49      5.35 o
  -1   6   9        8.95       18.25      4.01 o
   0   6   9        3.06        5.70      4.00 o
   1   6   9       72.49       87.61     18.16 o
   2   6   9        0.10       -3.56     11.72 o
   3   6   9       39.77       33.91     13.72 o
   4   6   9        5.00        7.00     13.28 o
 -11   7   9       29.44       32.17      9.96 o
 -10   7   9       22.12       24.68      6.56 o
  -9   7   9        3.55        2.77      2.95 o
  -8   7   9        0.30       -0.75      4.03 o
  -7   7   9        2.54        2.08      2.17 o
  -6   7   9       18.23       17.82      2.67 o
  -5   7   9        0.11        0.98      1.12 o
  -4   7   9        9.29       11.03      2.16 o
  -3   7   9       32.56       39.79     10.44 o
  -2   7   9      109.98      153.24     85.80 o
  -1   7   9       20.33       17.37     22.13 o
   0   7   9       13.71       22.43      7.01 o
   1   7   9       24.98       29.76      5.93 o
   2   7   9        0.47        0.31      5.14 o
   3   7   9        1.43        2.67      5.28 o
 -10   8   9        6.66        5.50      4.36 o
  -9   8   9        7.92       11.93      2.18 o
  -8   8   9        0.15        1.81      3.81 o
  -7   8   9       79.70       77.61     10.84 o
  -6   8   9       60.20       74.27      9.54 o
  -5   8   9       54.54       72.17      9.52 o
  -4   8   9       85.55       88.96     16.21 o
  -3   8   9       70.47        5.25     34.03 o
  -2   8   9       29.33       28.54     10.47 o
  -1   8   9       41.64       30.37     26.20 o
   0   8   9       55.42       73.54     32.29 o
   1   8   9        2.73       -3.52      4.83 o
   2   8   9        0.07       -2.41      2.41 o
 -10   9   9        1.81        0.91      1.10 o
  -9   9   9       13.12       15.85      2.56 o
  -8   9   9        0.95       -1.39      3.65 o
  -7   9   9       50.22       41.64     11.65 o
  -6   9   9        0.00       -1.53      2.57 o
  -5   9   9       95.05       89.93     21.24 o
  -4   9   9       62.60       79.38     27.16 o
  -3   9   9       80.74       88.67     24.57 o
  -2   9   9        1.85        0.81      3.05 o
  -1   9   9        0.72       -0.73      6.50 o
   0   9   9       36.06       48.68     37.66 o
   1   9   9       46.31       48.13     14.98 o
  -9  10   9       28.65       34.08     10.33 o
  -8  10   9       77.04       76.17     23.94 o
  -7  10   9       12.87       13.96     14.97 o
  -6  10   9        1.03        1.18     12.81 o
  -5  10   9        1.19       -3.37      5.38 o
  -4  10   9        0.66        0.56      3.56 o
  -3  10   9       29.49       30.80      6.01 o
  -2  10   9        7.57        6.12      8.68 o
  -1  10   9       35.66       44.11     29.64 o
   0  10   9       21.96       30.58     12.85 o
  -8  11   9        5.47       13.33     14.54 o
  -7  11   9        7.00        5.95      3.41 o
  -6  11   9        0.03       51.27     72.54 o
  -5  11   9        0.00       -1.66      4.17 o
  -4  11   9        2.48        4.83     19.48 o
  -3  11   9        9.25       11.65      3.44 o
  -2  11   9        4.43        9.26     11.30 o
  -6  12   9       16.50       24.92     10.49 o
  -5  12   9       11.59       -0.96      9.07 o
   1 -12  10       43.90       54.22     18.66 o
   2 -12  10       29.47       38.89      7.59 o
   3 -12  10       27.18       22.02      7.02 o
   4 -12  10      115.93      130.56     32.64 o
   5 -12  10       37.66       31.01      8.94 o
  -1 -11  10        2.81       -2.36      2.36 o
   0 -11  10        1.38       -2.20      7.32 o
   1 -11  10        0.12       -0.02      2.22 o
   2 -11  10       66.20       67.73     23.76 o
   3 -11  10        8.57       -1.75      5.20 o
   4 -11  10        0.92        4.37      3.49 o
   5 -11  10       29.71       34.80      6.72 o
   6 -11  10        8.65        8.40      2.87 o
  -3 -10  10        7.38        8.14      3.92 o
  -2 -10  10       15.63       13.39      6.57 o
  -1 -10  10       80.82       67.91     33.32 o
   0 -10  10       73.61       78.21     14.36 o
   1 -10  10        0.06       -1.86      3.15 o
   2 -10  10       29.69       16.28     10.36 o
   3 -10  10      272.30      315.44     54.67 o
   4 -10  10       12.27       23.92      7.13 o
   5 -10  10       30.85       24.26      5.09 o
   6 -10  10        8.97       14.80      3.69 o
   7 -10  10       10.19        7.55      2.62 o
  -4  -9  10        2.17        1.94      2.38 o
  -3  -9  10       63.66       61.08     21.45 o
  -2  -9  10       14.15       12.34      9.06 o
  -1  -9  10      105.94      107.74     39.44 o
   0  -9  10        7.69       -1.42      2.20 o
   1  -9  10       39.48       42.19     20.09 o
   2  -9  10        0.63        0.31      3.94 o
   3  -9  10      698.87      703.26     98.72 o
   4  -9  10       27.26       22.75      3.95 o
   5  -9  10       15.17       15.32      4.76 o
   6  -9  10       33.63       27.07      5.40 o
   7  -9  10       12.52       13.67      2.63 o
  -5  -8  10        3.55        0.61     18.42 o
  -4  -8  10      124.40      139.29     36.42 o
  -3  -8  10        0.15       -0.77      6.51 o
  -2  -8  10        1.16        0.46      2.14 o
  -1  -8  10      161.43      120.13     41.13 o
   0  -8  10       12.81       12.32      4.26 o
   1  -8  10        2.98       -1.71      2.25 o
   2  -8  10        0.18       -3.55      5.66 o
   3  -8  10      368.56      397.34     48.29 o
   4  -8  10        9.79        6.71      4.48 o
   5  -8  10        4.12       -1.29      3.50 o
   6  -8  10        8.59       10.78      2.30 o
   7  -8  10        0.22       -0.27      3.61 o
   8  -8  10        0.04        3.41      1.63 o
  -6  -7  10        5.39       72.85     67.64 o
  -5  -7  10      193.14        9.09     44.37 o
  -4  -7  10       53.41       53.10     22.73 o
  -3  -7  10       61.97       46.78      8.91 o
  -2  -7  10       25.73       19.22      6.76 o
  -1  -7  10      492.12      457.01     78.95 o
   0  -7  10       11.57       12.86      7.68 o
   1  -7  10      205.85      211.15     29.87 o
   2  -7  10      284.67      264.56     32.98 o
   3  -7  10       20.54       12.94      3.78 o
   4  -7  10        8.41        6.18      2.20 o
   5  -7  10       67.55       80.78     10.08 o
   6  -7  10        0.81        1.67      1.91 o
   7  -7  10        4.55        0.69      2.64 o
   8  -7  10       17.14       15.66      2.82 o
  -7  -6  10       31.53       35.25      8.94 o
  -6  -6  10       53.20       42.82      8.14 o
  -5  -6  10        2.04        0.04      2.24 o
  -4  -6  10      482.22      525.13     74.08 o
  -3  -6  10       70.26       69.26     10.29 o
  -2  -6  10        5.32        4.25      5.14 o
  -1  -6  10      246.22      288.00     49.78 o
   0  -6  10       47.06       46.87     13.58 o
   1  -6  10       24.05       14.47      5.10 o
   2  -6  10      202.84      217.72     23.78 o
   3  -6  10      522.27      497.63     53.91 o
   4  -6  10       14.62       19.94      2.58 o
   5  -6  10      183.07      199.81     24.36 o
   6  -6  10        2.03       -1.27      1.27 o
   7  -6  10       16.94       11.72      2.07 o
   8  -6  10       27.01       26.00      3.60 o
  -7  -5  10        2.40        5.01      6.51 o
  -6  -5  10        5.44       -0.30      4.50 o
  -5  -5  10      497.06      506.88     61.69 o
  -4  -5  10        6.25        6.33      2.34 o
  -3  -5  10       48.18       52.78      6.96 o
  -2  -5  10       31.16       28.05      8.37 o
  -1  -5  10      434.44      417.96     50.72 o
   0  -5  10        1.04        1.56      2.06 o
   1  -5  10       52.04       41.76      6.79 o
   2  -5  10        1.22       -0.54      1.00 o
   3  -5  10        0.04       -1.06      2.16 o
   4  -5  10       26.39       18.76      2.63 o
   5  -5  10        0.11       -1.53      1.53 o
   6  -5  10      184.99      176.35     21.60 o
   7  -5  10       16.43       18.85      2.74 o
   8  -5  10       37.81       47.17      5.97 o
  -8  -4  10        1.02       -0.06      6.73 o
  -7  -4  10        1.27       -0.27      1.82 o
  -6  -4  10        2.28        4.12      3.88 o
  -5  -4  10      216.77      223.15     27.34 o
  -4  -4  10        0.18       -1.36      1.36 o
  -3  -4  10       13.14       10.26      2.00 o
  -2  -4  10       87.68       88.78     11.41 o
  -1  -4  10      377.76      384.96     38.22 o
   0  -4  10       29.23       27.64      2.71 o
   1  -4  10        2.45        1.56      1.34 o
   2  -4  10       84.10       90.35      8.44 o
   3  -4  10        0.06       -0.97      3.03 o
   4  -4  10     1122.80     1220.80    111.68 o
   5  -4  10      403.46      412.70     50.02 o
   6  -4  10      305.68      338.95     41.19 o
   7  -4  10       23.26       28.53      3.88 o
   8  -4  10        2.34        0.10      2.13 o
  -9  -3  10       10.93        5.14      7.29 o
  -8  -3  10        0.64        2.91     10.32 o
  -7  -3  10       99.96       92.02     25.90 o
  -6  -3  10      173.41      191.04     26.99 o
  -5  -3  10       19.72       23.23      3.75 o
  -4  -3  10      885.99      923.98     91.64 o
  -3  -3  10       24.14       33.69      3.56 o
  -2  -3  10      234.14      238.33     26.01 o
  -1  -3  10        0.00       -0.63      1.82 o
   0  -3  10      321.84      367.90     36.42 o
   1  -3  10      273.58      269.18     26.14 o
   2  -3  10        0.52        0.69      2.86 o
   3  -3  10      230.22      236.99     23.50 o
   4  -3  10        3.40        7.12      1.58 o
   5  -3  10      145.26      157.16     19.04 o
   6  -3  10       16.66       12.40      2.15 o
   7  -3  10        5.42        4.55      2.04 o
   8  -3  10        0.68       -1.15      1.45 o
  -9  -2  10        0.93        1.59      1.75 o
  -8  -2  10       32.70       29.98     10.60 o
  -7  -2  10       14.51       12.60      2.13 o
  -6  -2  10       46.97       46.29      9.97 o
  -5  -2  10      104.80       92.93      9.55 o
  -4  -2  10      132.44      116.26     13.58 o
  -3  -2  10        4.83        3.54      1.92 o
  -2  -2  10      179.67      214.80     23.50 o
  -1  -2  10        4.73        3.47      2.39 o
   0  -2  10       66.98       58.33      5.40 o
   1  -2  10     1742.19     1838.82    199.56 o
   2  -2  10      301.50      322.97     32.00 o
   3  -2  10       89.72       95.84      9.83 o
   4  -2  10      598.54      605.19     65.66 o
   5  -2  10       89.03       99.26     12.28 o
   6  -2  10      254.19      266.50     32.35 o
   7  -2  10        0.56       -1.43      1.43 o
   8  -2  10        0.01        0.84      1.80 o
  -9  -1  10       53.14       55.35      7.14 o
  -8  -1  10        7.09        9.05      2.94 o
  -7  -1  10       72.99       67.56      7.01 o
  -6  -1  10      114.49      122.87     12.62 o
  -5  -1  10       89.08       93.09      9.52 o
  -4  -1  10      431.22      476.35     47.21 o
  -3  -1  10        7.18        9.31      1.76 o
  -2  -1  10      149.64      151.20     16.99 o
  -1  -1  10      440.89      496.72     49.11 o
   0  -1  10       30.25       22.82      4.58 o
   1  -1  10      191.02      183.93     18.52 o
   2  -1  10       52.27       49.70      5.22 o
   3  -1  10        1.72       -0.75      2.55 o
   4  -1  10      168.03      156.81     17.47 o
   5  -1  10       27.37       24.71      3.41 o
   6  -1  10       98.44      109.04     15.55 o
   7  -1  10       28.72       32.20      4.93 o
 -10   0  10        1.01       -0.22      3.37 o
  -9   0  10        3.34        1.41      1.96 o
  -8   0  10        2.48       -0.47      1.33 o
  -7   0  10       22.83       17.20      2.26 o
  -6   0  10        2.67        2.04      2.73 o
  -5   0  10      314.62      353.69     35.07 o
  -4   0  10        3.26        2.96      1.66 o
  -3   0  10       80.08       79.16      8.16 o
  -2   0  10       27.98       27.28      3.23 o
  -1   0  10       27.89       33.87      3.98 o
   0   0  10      163.57      163.19     16.28 o
   1   0  10        0.97       -0.69      1.05 o
   2   0  10      197.95      213.18     23.23 o
   3   0  10        3.11        0.65      2.17 o
   4   0  10        4.85        2.22      3.61 o
   5   0  10        9.22        8.68      3.48 o
   6   0  10        0.19       -0.11      2.30 o
   7   0  10       54.14       70.80     10.39 o
 -10   1  10        9.90        9.98      3.72 o
  -9   1  10        0.02        0.32      2.55 o
  -8   1  10        0.04        0.95      1.03 o
  -7   1  10        0.53       -1.30      1.30 o
  -6   1  10      117.68       96.60     10.02 o
  -5   1  10      110.79       98.77     10.15 o
  -4   1  10        2.53        7.53      4.81 o
  -3   1  10      186.63      205.85     20.72 o
  -2   1  10       48.45       47.21      6.00 o
  -1   1  10      111.01      118.34     13.46 o
   0   1  10      291.14      296.72     29.41 o
   1   1  10        0.81        1.52      1.35 o
   2   1  10        0.01        0.20      1.06 o
   3   1  10      275.13      341.48     41.59 o
   4   1  10        1.09        1.22      1.44 o
   5   1  10       30.46       34.48      5.34 o
   6   1  10       12.88       13.04      3.48 o
 -10   2  10       13.51       16.03      1.96 o
  -9   2  10       14.47       13.20      3.16 o
  -8   2  10        7.58        6.93      2.11 o
  -7   2  10      259.83      277.09     30.04 o
  -6   2  10      243.02      237.89     23.41 o
  -5   2  10       58.09       63.97      6.71 o
  -4   2  10      218.14      275.39     29.96 o
  -3   2  10      259.52      247.56     26.96 o
  -2   2  10       66.70       81.30     10.05 o
  -1   2  10       48.06       66.17      7.38 o
   0   2  10       88.37      110.61     12.35 o
   1   2  10      114.23      115.57     16.86 o
   2   2  10      143.66      170.10     20.91 o
   3   2  10      172.90      174.22     21.37 o
   4   2  10       33.76       33.09      5.16 o
   5   2  10        0.14        1.63      2.34 o
   6   2  10        2.01        1.18      2.47 o
 -10   3  10       57.08       71.34      7.92 o
  -9   3  10        4.05       -0.42      4.24 o
  -8   3  10        0.57       -0.92      0.92 o
  -7   3  10        4.15        6.25      2.09 o
  -6   3  10      316.53      334.09     33.05 o
  -5   3  10      187.49      190.88     20.93 o
  -4   3  10      141.10      183.78     19.89 o
  -3   3  10       22.50       18.09      2.69 o
  -2   3  10        8.99        6.90      1.69 o
  -1   3  10        3.00        2.82      1.82 o
   0   3  10       10.93       10.58      2.33 o
   1   3  10       13.47       23.80      5.21 o
   2   3  10       39.14       31.82      5.06 o
   3   3  10       58.83       -7.05     41.98 o
   4   3  10       44.56       47.52      7.35 o
   5   3  10       45.70       58.95     15.00 o
 -11   4  10        9.47       16.36      3.08 o
 -10   4  10        1.93        2.11      2.23 o
  -9   4  10      119.08      114.77     13.59 o
  -8   4  10       96.46      108.24     12.27 o
  -7   4  10       60.10       53.98     10.09 o
  -6   4  10       38.74       47.57      5.52 o
  -5   4  10      833.16      927.62    100.56 o
  -4   4  10       22.18       39.12      4.52 o
  -3   4  10       65.39       70.33      7.99 o
  -2   4  10       44.38       51.09      8.67 o
  -1   4  10      232.63      254.52     44.07 o
   0   4  10        3.24        6.15      2.38 o
   1   4  10      204.86       51.99     46.54 o
   2   4  10      182.21       48.36     50.44 o
   3   4  10        0.09       -0.41      2.58 o
   4   4  10      190.52       30.55     67.08 o
   5   4  10       13.34        9.56      5.16 o
 -11   5  10       24.40       25.40      9.31 o
 -10   5  10       17.31       13.08      3.80 o
  -9   5  10       67.05       64.80      9.64 o
  -8   5  10       28.20       27.22      5.22 o
  -7   5  10      319.52      333.48     40.45 o
  -6   5  10      369.25      404.89     49.15 o
  -5   5  10      797.59      881.32     95.51 o
  -4   5  10        0.01        1.23      1.57 o
  -3   5  10      250.11      351.53     42.65 o
  -2   5  10       14.55       17.18      4.57 o
  -1   5  10       34.17       34.71     11.07 o
   0   5  10       55.32       60.52     11.25 o
   1   5  10       42.75       66.56     11.39 o
   2   5  10        7.95        5.74     10.18 o
   3   5  10       59.83       74.19     13.27 o
   4   5  10       14.42        8.89      4.40 o
 -10   6  10       66.08       76.93      9.57 o
  -9   6  10        7.02        9.82      3.92 o
  -8   6  10       41.71       58.71      8.57 o
  -7   6  10       56.92       74.60      9.56 o
  -6   6  10       17.56       14.27      4.64 o
  -5   6  10      160.02      159.38     17.73 o
  -4   6  10        0.10       -1.08      3.88 o
  -3   6  10        3.52        6.83      2.95 o
  -2   6  10       34.10       29.83      5.82 o
  -1   6  10       12.93       14.16     13.91 o
   0   6  10        0.05        6.26     13.05 o
   1   6  10       19.22       22.70      8.84 o
   2   6  10      125.31       27.20     52.39 o
   3   6  10        6.51        4.45      7.14 o
 -10   7  10        0.76        1.11      6.47 o
  -9   7  10        0.03        2.58      1.25 o
  -8   7  10      108.80      114.44     17.35 o
  -7   7  10        5.51        3.14      3.62 o
  -6   7  10       43.22       50.64     12.35 o
  -5   7  10       43.15       51.42     11.50 o
  -4   7  10      336.75      399.66     56.16 o
  -3   7  10       28.43       43.98      9.52 o
  -2   7  10        8.34        6.45      5.06 o
  -1   7  10       39.28       51.79     48.53 o
   0   7  10       83.54      117.01     38.73 o
   1   7  10        3.10       10.15      7.47 o
   2   7  10        7.12        6.80      7.03 o
 -10   8  10        0.79       -0.75      2.83 o
  -9   8  10        4.13        7.68      1.67 o
  -8   8  10        0.00       -0.61      1.16 o
  -7   8  10       23.51       28.17      9.11 o
  -6   8  10       33.22       23.69      5.93 o
  -5   8  10        4.45        4.51      5.75 o
  -4   8  10       50.48       60.67     11.22 o
  -3   8  10        0.00       -5.91      5.91 o
  -2   8  10       75.97      106.29     78.46 o
  -1   8  10        5.94        6.24     12.55 o
   0   8  10       12.00       21.00     22.34 o
   1   8  10       99.30      143.51     42.10 o
  -9   9  10       32.40       22.32     27.89 o
  -8   9  10        4.91       -0.98      4.61 o
  -7   9  10        0.98        4.06      7.72 o
  -6   9  10       12.74       10.16      4.03 o
  -5   9  10       74.30      -48.26     48.26 o
  -4   9  10        0.56        0.27      6.29 o
  -3   9  10       17.23       18.97      4.41 o
  -2   9  10       59.35       87.86     21.71 o
  -1   9  10        8.75       14.43      4.14 o
   0   9  10       43.53       68.67     11.67 o
  -9  10  10        3.68        1.18      3.70 o
  -8  10  10       14.09       15.56      7.98 o
  -7  10  10        7.70        8.65      7.46 o
  -6  10  10       19.45       17.03      9.35 o
  -5  10  10       32.82       34.91      9.94 o
  -4  10  10      115.14      130.15     26.59 o
  -3  10  10       38.84       50.36     13.44 o
  -2  10  10       12.19      194.74    134.46 o
  -1  10  10       13.24       20.49     16.42 o
  -7  11  10        0.00       -6.97     10.54 o
  -6  11  10       34.13       24.90     41.99 o
  -5  11  10       22.20       16.97     42.45 o
  -4  11  10       25.07       36.58     31.20 o
  -1 -11  11       24.86       24.37      5.37 o
   0 -11  11       11.67        7.74     10.55 o
   1 -11  11        2.78        3.23      4.65 o
   2 -11  11       26.96       44.58      8.50 o
   3 -11  11       68.38       95.81     17.11 o
   4 -11  11       27.74       46.94     12.59 o
   5 -11  11       42.55       42.54     11.54 o
  -2 -10  11        0.01       -2.42      2.42 o
  -1 -10  11        0.05       -4.37      4.37 o
   0 -10  11       40.22       44.36     17.24 o
   1 -10  11        0.26       34.32     53.62 o
   2 -10  11       16.93       14.86      4.75 o
   3 -10  11       44.66       51.23      9.54 o
   4 -10  11        3.83        9.09      4.13 o
   5 -10  11        1.51       -0.47      2.40 o
   6 -10  11        1.09        2.08      2.28 o
  -4  -9  11        8.60        7.98      2.94 o
  -3  -9  11        0.01       -0.84      3.53 o
  -2  -9  11       32.56       27.79     23.13 o
  -1  -9  11      452.11      462.61     79.98 o
   0  -9  11       49.59       56.05     17.32 o
   1  -9  11       43.77       32.31     15.75 o
   2  -9  11       58.82       50.52      9.53 o
   3  -9  11       53.11       46.01     18.45 o
   4  -9  11        0.70       -2.03      2.03 o
   5  -9  11      116.03      120.39     21.24 o
   6  -9  11       41.72       37.92      7.10 o
   7  -9  11        0.25        2.95      2.17 o
  -5  -8  11        4.11        6.53      7.10 o
  -4  -8  11       21.04       21.70      9.92 o
  -3  -8  11       55.83       43.50     10.98 o
  -2  -8  11       12.73        7.12      3.53 o
  -1  -8  11       95.07       85.34     28.34 o
   1  -8  11        0.99        3.61      7.31 o
   2  -8  11        0.12       -1.38      6.55 o
   3  -8  11       67.21       71.76     15.68 o
   4  -8  11       90.36       86.18     12.25 o
   5  -8  11        0.13       -1.34      1.63 o
   6  -8  11        1.53        2.04      1.62 o
   7  -8  11        0.33       -0.67      1.60 o
  -6  -7  11       27.33       18.92     18.59 o
  -5  -7  11        2.06        2.34      3.26 o
  -4  -7  11       29.00       25.74     12.26 o
  -3  -7  11       16.39       19.66      6.23 o
  -2  -7  11       44.34       53.03      9.85 o
  -1  -7  11       19.89       13.81      3.64 o
   0  -7  11       27.26       34.11      7.40 o
   1  -7  11       25.73       34.64      6.66 o
   2  -7  11        5.61        5.46      2.04 o
   3  -7  11       41.23       43.37      6.50 o
   4  -7  11        1.47       -1.31      1.31 o
   5  -7  11       54.04       61.07      8.75 o
   6  -7  11       42.03       37.56      5.76 o
   7  -7  11        3.04        1.44      3.19 o
  -6  -6  11        0.01        4.02      8.14 o
  -5  -6  11       98.03      109.89     29.77 o
  -4  -6  11      149.61      150.83     47.63 o
  -3  -6  11       22.56       19.13     17.96 o
  -2  -6  11       27.69       22.18      4.59 o
  -1  -6  11       32.83       23.94      5.07 o
   0  -6  11       42.72       20.56     62.31 o
   1  -6  11      431.15      407.91     70.49 o
   2  -6  11        0.27       47.04     69.99 o
   3  -6  11       83.42       74.37     15.17 o
   4  -6  11       75.20       73.77     10.09 o
   5  -6  11       22.21       15.13      2.98 o
   6  -6  11        4.72        2.10      1.86 o
   7  -6  11        1.77        0.60      1.52 o
  -7  -5  11        0.55        6.77     11.28 o
  -6  -5  11      128.02      131.27     43.44 o
  -5  -5  11       32.39       25.57      7.82 o
  -4  -5  11       28.53       33.97     12.25 o
  -3  -5  11       13.21        8.85      9.69 o
  -2  -5  11        0.16       -0.56      2.62 o
  -1  -5  11      260.20      -43.22     54.03 o
   0  -5  11       17.81       13.11      7.89 o
   1  -5  11       51.36       58.93     10.68 o
   2  -5  11       73.96       77.20     12.43 o
   3  -5  11      203.10      164.65     23.07 o
   4  -5  11       79.00       69.96     12.39 o
   5  -5  11        5.28        1.55      1.71 o
   6  -5  11        1.91        2.16      1.60 o
   7  -5  11       37.15       43.27      6.36 o
  -8  -4  11        5.47        2.15     16.71 o
  -7  -4  11       18.00       25.82      8.75 o
  -6  -4  11       26.42       22.41     10.64 o
  -5  -4  11       15.70       10.70      8.85 o
  -4  -4  11       64.58       60.87      7.75 o
  -3  -4  11       17.38       11.92      4.18 o
  -2  -4  11      203.66      196.98     26.20 o
  -1  -4  11        5.42        3.75      1.55 o
   0  -4  11      110.11      115.92     16.09 o
   1  -4  11        1.09        2.14      5.92 o
   2  -4  11        3.61        0.71      7.13 o
   3  -4  11      122.79      139.78     15.74 o
   4  -4  11      166.99      184.24     20.63 o
   5  -4  11      199.54      176.84     25.08 o
   6  -4  11      147.64      168.73     23.96 o
   7  -4  11        3.23        2.70      2.36 o
  -8  -3  11        4.74        3.36      1.76 o
  -7  -3  11       10.74       15.92      4.88 o
  -6  -3  11       53.65       57.22      9.74 o
  -5  -3  11      279.26      275.37     34.47 o
  -4  -3  11       62.60       66.81      7.63 o
  -3  -3  11        2.66        4.02      3.56 o
  -2  -3  11       74.86       57.98     11.66 o
  -1  -3  11       10.87        9.88      2.67 o
   0  -3  11       12.31       10.44      3.22 o
   1  -3  11      631.33      642.76     78.14 o
   2  -3  11       38.65       36.05      6.82 o
   3  -3  11       37.89       30.20      4.00 o
   4  -3  11       20.71       20.40      4.73 o
   5  -3  11      135.79      129.26     18.37 o
   6  -3  11        0.70       -1.70      1.70 o
   7  -3  11        0.71        1.30      2.30 o
  -9  -2  11        2.75        3.21      4.24 o
  -8  -2  11       14.92       18.91      3.30 o
  -7  -2  11        0.46       -3.52      5.49 o
  -6  -2  11      171.89      172.33     23.06 o
  -5  -2  11      271.08      283.85     30.97 o
  -4  -2  11       22.30       28.19      3.89 o
  -3  -2  11      102.29       90.74     13.40 o
  -2  -2  11        9.42        9.58      2.22 o
  -1  -2  11       61.08       58.55      6.61 o
   0  -2  11      100.31      100.82     12.37 o
   1  -2  11       29.96       39.15      5.09 o
   2  -2  11      252.59      283.54     34.54 o
   3  -2  11      158.01      179.45     21.99 o
   4  -2  11      128.23      152.44     19.27 o
   5  -2  11       71.86       71.44     10.40 o
   6  -2  11        0.00       -1.66      1.66 o
   7  -2  11        7.13        9.02      2.32 o
  -9  -1  11        6.72        6.70      4.37 o
  -8  -1  11        7.16        4.70      6.74 o
  -7  -1  11       31.72       38.23      4.80 o
  -6  -1  11       15.14       16.50      2.62 o
  -5  -1  11      225.12      228.60     22.69 o
  -4  -1  11        5.01        5.72      2.96 o
  -3  -1  11      686.60      673.87     66.79 o
  -2  -1  11        8.40        5.65      2.10 o
  -1  -1  11        0.83        0.61      0.81 o
   0  -1  11      554.79      528.88     64.22 o
   1  -1  11      422.50      519.75     63.12 o
   2  -1  11        5.73        5.39      1.56 o
   3  -1  11      225.77      235.37     28.72 o
   4  -1  11      170.41      143.42     18.34 o
   5  -1  11      548.66      588.98     82.55 o
   6  -1  11       25.93       23.04      3.95 o
   7  -1  11       65.58       66.26     12.00 o
  -9   0  11       69.43       83.33      9.33 o
  -8   0  11        0.07       -0.42      2.12 o
  -7   0  11        0.05       74.87     73.79 o
  -6   0  11       65.53       60.05      6.88 o
  -5   0  11      170.21      159.42     16.14 o
  -4   0  11      162.80      162.50     16.52 o
  -3   0  11        2.14       -1.41      1.41 o
  -2   0  11      314.95      316.37     34.40 o
  -1   0  11       58.92       66.05      8.39 o
   0   0  11        4.71        2.25      3.07 o
   1   0  11       17.56       25.11      3.71 o
   2   0  11       12.30       14.84      3.62 o
   3   0  11        3.25        3.28      1.53 o
   4   0  11       26.56       30.50      4.17 o
   5   0  11        2.75        7.00      2.82 o
   6   0  11        3.30       -3.57      3.64 o
 -10   1  11        5.05       11.08      2.16 o
  -9   1  11        0.37        1.01      1.27 o
  -8   1  11       33.32       30.21      3.55 o
  -7   1  11       36.57       33.68      3.97 o
  -6   1  11       64.43       69.75      7.28 o
  -5   1  11       32.40       21.43      4.13 o
  -4   1  11      195.23      224.36     22.14 o
  -3   1  11      319.70      356.49     38.74 o
  -2   1  11        8.79       10.63      3.76 o
  -1   1  11      298.08      292.75     41.18 o
   0   1  11       18.38       28.63      5.68 o
   1   1  11       77.54       75.07     16.19 o
   2   1  11        9.52       17.41      7.31 o
   3   1  11       85.05       84.58     19.86 o
   4   1  11      187.50      193.58     27.40 o
   5   1  11       30.93       45.89      8.69 o
   6   1  11        3.77        2.17      2.54 o
 -10   2  11        9.99        7.62      3.80 o
  -9   2  11       15.11       18.38      2.67 o
  -8   2  11        2.73        4.29      2.53 o
  -7   2  11        1.07       -1.82      2.65 o
  -6   2  11       97.87       92.22      9.49 o
  -5   2  11      448.24      499.80     49.51 o
  -4   2  11      187.00      194.18     21.30 o
  -3   2  11       77.35       90.34     13.38 o
  -2   2  11      138.54      139.56     17.26 o
  -1   2  11        3.01        0.49      1.81 o
   0   2  11       11.48       17.55      3.88 o
   1   2  11       22.86       21.13      4.46 o
   2   2  11       10.01       13.16      2.70 o
   3   2  11       53.05       63.47      9.46 o
   4   2  11       22.83       26.21      8.14 o
   5   2  11       24.26       50.14     13.24 o
 -10   3  11       64.42       65.16      7.53 o
  -9   3  11       59.25       64.53     10.35 o
  -8   3  11       14.67       18.32      2.87 o
  -7   3  11      109.75      135.81     15.28 o
  -6   3  11      548.10      643.11     77.84 o
  -5   3  11      105.81      107.78     12.18 o
  -4   3  11      370.66      366.82     39.91 o
  -3   3  11        7.83        3.10      4.39 o
  -2   3  11       17.92       15.83      4.26 o
  -1   3  11       13.99       16.12      3.76 o
   0   3  11       99.49      107.70     34.86 o
   1   3  11        0.49        4.10      4.34 o
   2   3  11        0.68       -0.09      5.31 o
   3   3  11        0.05        0.73      4.73 o
   4   3  11       43.87       54.83     14.35 o
   5   3  11       23.30       28.99      8.41 o
 -10   4  11        9.88       18.41      2.64 o
  -9   4  11       16.00       14.09      3.47 o
  -8   4  11       22.83       23.46      3.15 o
  -7   4  11       36.97       35.38      4.70 o
  -6   4  11      453.92      520.99     63.10 o
  -5   4  11      106.73      110.00     12.39 o
  -4   4  11      147.77      139.29     17.19 o
  -3   4  11        9.00       10.59      8.30 o
  -2   4  11        2.05       37.69     65.59 o
  -1   4  11       52.55       50.55     22.08 o
   0   4  11       22.51       15.38      4.29 o
   1   4  11       63.42       74.76     18.19 o
   2   4  11       18.11       20.32     11.43 o
   3   4  11       90.24      113.07     19.54 o
   4   4  11        0.06       -1.34      9.13 o
 -10   5  11        1.95        1.96      2.44 o
  -9   5  11        0.09       -2.21      3.69 o
  -8   5  11       37.99       50.95      6.52 o
  -7   5  11       40.79       46.76     11.84 o
  -6   5  11       23.78       27.25      5.21 o
  -5   5  11       20.81       16.86      4.68 o
  -4   5  11      279.98      358.58     50.38 o
  -3   5  11      132.23      132.54     39.36 o
  -2   5  11       44.16       -8.75     55.74 o
  -1   5  11        0.48       54.92     67.13 o
   0   5  11       17.73        9.17      2.90 o
   1   5  11        0.61        3.65      2.39 o
   2   5  11        2.86       -2.43      2.43 o
   3   5  11        0.34       81.72     84.99 o
 -10   6  11       13.29        8.61      1.72 o
  -9   6  11        2.22        3.06      4.29 o
  -8   6  11        1.09        0.12      3.54 o
  -7   6  11       24.52       36.49      4.91 o
  -6   6  11       91.09       90.05     17.60 o
  -5   6  11        5.00        1.04      2.45 o
  -4   6  11        0.12       -1.58      2.04 o
  -3   6  11        0.61       -0.55      2.19 o
  -2   6  11        7.28        7.43      3.34 o
  -1   6  11        6.36        2.12      3.68 o
   0   6  11       20.92       22.86     18.12 o
   1   6  11        3.16       -2.01      8.95 o
   2   6  11        9.08       12.24      3.53 o
   3   6  11        0.04       10.70      6.78 o
 -10   7  11       13.92       15.51      2.74 o
  -9   7  11       77.07       74.02      9.81 o
  -8   7  11        2.35        0.49      1.43 o
  -7   7  11       78.11       82.78     15.37 o
  -6   7  11        2.96        3.14      7.63 o
  -5   7  11       33.44       33.74      7.64 o
  -4   7  11        0.61       -3.61      6.26 o
  -3   7  11        8.15        8.90      6.00 o
  -2   7  11        0.12        1.18      8.32 o
  -1   7  11        0.81       44.84     51.95 o
   0   7  11        3.31        5.18      2.93 o
   1   7  11        0.00       53.35    119.47 o
   2   7  11       77.07       91.21     38.50 o
  -9   8  11        2.96        6.33     10.18 o
  -8   8  11        0.17       31.20     66.84 o
  -7   8  11       27.27       32.24      6.24 o
  -6   8  11       11.33       17.28      7.08 o
  -5   8  11       28.19       16.94     27.58 o
  -4   8  11        9.75       13.05     11.78 o
  -3   8  11        0.19       -4.59      5.92 o
  -2   8  11        0.06       -1.13      3.12 o
  -1   8  11       57.24       80.23     38.38 o
   0   8  11        0.00        1.36      3.91 o
  -9   9  11        4.85        1.38      7.30 o
  -8   9  11       19.87       24.28      6.98 o
  -7   9  11        1.04       -0.23      6.27 o
  -6   9  11        0.70        4.45      3.21 o
  -5   9  11        2.62        0.09      3.32 o
  -4   9  11       81.01      123.61     21.78 o
  -3   9  11        3.28       13.00     10.30 o
  -2   9  11       61.57      571.95    323.93 o
  -1   9  11        3.28        4.53     18.78 o
  -7  10  11        0.03       -2.87     16.68 o
  -6  10  11        0.07       -0.16     11.13 o
  -5  10  11       10.84        8.46     35.15 o
  -4  10  11       16.57       28.10     13.62 o
  -3  10  11        1.97       46.03     81.65 o
   1 -11  12        1.49       -3.20      4.24 o
   2 -11  12        1.49       11.29      3.43 o
   3 -11  12       33.72       32.66      9.42 o
  -1 -10  12      104.93      116.92     34.36 o
   0 -10  12        1.88        6.46      3.81 o
   1 -10  12       10.55       10.73      4.00 o
   2 -10  12        5.53        8.25      8.42 o
   3 -10  12        0.44        1.23      2.51 o
   4 -10  12       54.96       49.78     13.24 o
   5 -10  12        0.47       -3.20      3.20 o
  -3  -9  12        1.69       -1.31      4.10 o
  -2  -9  12       56.28       59.43     12.59 o
  -1  -9  12       10.56        5.39      2.89 o
   0  -9  12       66.71       62.20     25.70 o
   1  -9  12        9.59        0.94      6.31 o
   2  -9  12      137.04      126.97     39.30 o
   3  -9  12       12.09       12.87      3.59 o
   4  -9  12      174.81      189.52     46.80 o
   5  -9  12        3.80        5.26      3.39 o
   6  -9  12        1.61        3.72      5.24 o
  -4  -8  12       30.60       37.29     10.07 o
  -3  -8  12        2.55       -1.55      6.53 o
  -2  -8  12        5.66       -2.96      9.19 o
  -1  -8  12       12.16       18.28      7.32 o
   0  -8  12        0.16       -2.41      3.79 o
   1  -8  12       98.61       83.39     15.07 o
   2  -8  12      154.08      138.24     43.52 o
   3  -8  12        5.22        3.41      2.82 o
   4  -8  12       78.11       74.75     18.99 o
   5  -8  12       63.25       61.47     11.34 o
   6  -8  12       53.25       54.23     11.57 o
  -5  -7  12       45.38       41.60     11.68 o
  -4  -7  12       88.37       93.94     34.03 o
  -3  -7  12       60.93       72.13     23.91 o
  -2  -7  12        0.77       -2.37     14.46 o
  -1  -7  12       10.76        5.67      3.18 o
   0  -7  12        8.47        8.95      3.05 o
   1  -7  12       43.40       29.17     17.90 o
   2  -7  12      113.49      126.25     32.29 o
   3  -7  12       44.72       41.40     14.16 o
   4  -7  12        2.15        9.80      5.05 o
   5  -7  12        0.05        0.66      2.60 o
   6  -7  12       73.60       96.79     17.21 o
  -6  -6  12       13.68        8.64     17.28 o
  -5  -6  12       42.05       38.81     12.27 o
  -4  -6  12       30.12       27.28     11.53 o
  -3  -6  12       94.35       79.37     28.30 o
  -2  -6  12        3.35       -0.03      4.52 o
  -1  -6  12      172.38      133.46     47.42 o
   1  -6  12       54.41       54.90     10.01 o
   2  -6  12       47.89       30.29     30.38 o
   3  -6  12        1.63        0.57      3.27 o
   4  -6  12        0.40       -1.70      1.70 o
   5  -6  12        1.69        1.67      2.18 o
   6  -6  12       18.50       19.54      4.29 o
   7  -6  12        6.01       -1.98      1.98 o
  -7  -5  12       19.94       28.92     11.29 o
  -6  -5  12        3.57        1.19      4.77 o
  -5  -5  12      304.98      319.40     55.38 o
  -4  -5  12       35.78       -8.97     48.10 o
  -3  -5  12       60.36       65.31     18.53 o
  -2  -5  12        0.02       -2.86      2.86 o
  -1  -5  12      210.25      160.20    128.57 o
   0  -5  12      126.07      105.37     43.09 o
   1  -5  12        0.12       -1.22      4.20 o
   2  -5  12       95.03       84.32     12.55 o
   3  -5  12      128.42      116.50     21.06 o
   4  -5  12        0.84       -0.81      1.80 o
   5  -5  12       15.34       14.12      6.11 o
   6  -5  12       50.88       46.68      8.59 o
   7  -5  12       28.69       24.02      5.00 o
  -7  -4  12        4.99        3.68      7.02 o
  -6  -4  12      191.63      162.89     56.96 o
  -5  -4  12       54.82       43.78     14.03 o
  -4  -4  12       22.59       27.90      4.56 o
  -3  -4  12       58.72       43.38      6.44 o
  -2  -4  12       19.15       20.05     16.20 o
  -1  -4  12      116.49      107.02     15.46 o
   0  -4  12      688.04      700.55     98.65 o
   1  -4  12       54.95       54.79      7.97 o
   2  -4  12      121.05      135.20     17.29 o
   3  -4  12       73.49       63.95     12.47 o
   4  -4  12        2.24       -1.28      1.57 o
   5  -4  12        7.53        4.80      2.59 o
   6  -4  12        0.00        1.07      2.13 o
  -8  -3  12       14.78       17.74      4.23 o
  -7  -3  12      108.96      104.05     35.80 o
  -6  -3  12        8.08        7.58      2.26 o
  -5  -3  12      156.32      168.24     18.70 o
  -4  -3  12       73.39       74.10      9.37 o
  -3  -3  12       13.72       10.84      7.90 o
  -2  -3  12      129.89      102.87     17.78 o
  -1  -3  12       85.22       68.32     34.23 o
   0  -3  12      144.53      117.97     31.56 o
   1  -3  12       93.35       74.24     12.92 o
   2  -3  12        8.54        5.94      9.80 o
   3  -3  12       63.32       68.80     18.49 o
   4  -3  12        9.13       13.10      2.90 o
   5  -3  12       47.72       37.22      7.21 o
   6  -3  12       23.66       26.44      5.54 o
  -8  -2  12       19.91        9.71      5.11 o
  -7  -2  12        6.39        5.01      2.46 o
  -6  -2  12      191.67      192.63     24.30 o
  -5  -2  12      143.64      153.08     17.28 o
  -4  -2  12       40.05       39.96      7.53 o
  -3  -2  12      107.93      103.98     15.73 o
  -2  -2  12       16.56       18.45      8.26 o
  -1  -2  12        4.12        5.30     11.88 o
   0  -2  12       28.50       31.74      5.91 o
   1  -2  12      274.35      221.38     39.36 o
   2  -2  12       91.30       82.35     16.46 o
   3  -2  12       73.44       71.04     14.11 o
   4  -2  12      203.68      244.50     34.65 o
   5  -2  12        3.70        2.42      3.69 o
   6  -2  12       19.25       27.98      5.60 o
  -9  -1  12        0.81        2.05      4.24 o
  -8  -1  12       22.46       22.71      9.02 o
  -7  -1  12       21.22       21.58      3.19 o
  -6  -1  12       19.05       13.29      2.66 o
  -5  -1  12       12.83       16.22      2.62 o
  -4  -1  12      335.00      322.56     39.21 o
  -3  -1  12      211.28      211.51     26.31 o
  -2  -1  12       25.92       41.32      6.37 o
  -1  -1  12        9.68        8.32      7.13 o
   0  -1  12       70.21       72.77     21.53 o
   1  -1  12      113.76      114.41     23.85 o
   2  -1  12       31.80       31.41      4.89 o
   3  -1  12      103.51       96.91     21.41 o
   4  -1  12       89.60      100.23     14.46 o
   5  -1  12       12.38       10.83      3.37 o
   6  -1  12        2.62        1.87      9.99 o
  -9   0  12       17.17        9.65      2.02 o
  -8   0  12       38.59       36.37      5.53 o
  -7   0  12        0.04       -1.26      4.18 o
  -6   0  12       38.82       33.50      4.36 o
  -5   0  12      142.07      153.70     17.31 o
  -4   0  12      455.79      484.05     58.70 o
  -3   0  12       13.52       10.38      6.17 o
  -2   0  12       65.31       66.51     12.53 o
  -1   0  12      229.65      242.99     42.16 o
   0   0  12       95.53       76.69     17.42 o
   1   0  12       18.88       16.69      3.68 o
   3   0  12       13.00       11.87      2.75 o
   4   0  12        5.55       -1.41      3.28 o
   5   0  12       43.45       55.45     10.25 o
  -9   1  12        0.46       -3.27      3.51 o
  -8   1  12        0.33        2.24      3.99 o
  -7   1  12       49.37       54.15     11.27 o
  -6   1  12       15.40       17.39      4.18 o
  -5   1  12       10.95        2.23      3.88 o
  -4   1  12       24.17       32.79      4.17 o
  -3   1  12      113.35      115.07     27.51 o
  -2   1  12        0.12        2.36      1.97 o
  -1   1  12       11.16       10.94      6.93 o
   0   1  12        4.49        9.89      7.23 o
   1   1  12       36.75       33.83      6.63 o
   2   1  12       51.42       61.08     20.98 o
   3   1  12        1.85        2.09      4.42 o
   4   1  12       12.54        5.17      3.61 o
   5   1  12        5.73       10.02      4.35 o
  -9   2  12       33.64       33.30      3.97 o
  -8   2  12       32.38       45.65      5.40 o
  -7   2  12       53.98       52.06      6.61 o
  -6   2  12        8.82       10.90      2.07 o
  -5   2  12      585.75      560.65     67.93 o
  -4   2  12       76.98      105.07     15.49 o
  -3   2  12       12.73       19.71      3.20 o
  -2   2  12        2.20        2.20      1.96 o
  -1   2  12        0.00       -3.00      5.47 o
   0   2  12       43.09       40.39     13.23 o
   1   2  12       17.42       22.58      4.77 o
   2   2  12       42.41       43.60      8.08 o
   3   2  12       15.46       31.51      7.55 o
   4   2  12       27.32       17.93      5.91 o
   5   2  12        1.66       -2.91      2.91 o
 -10   3  12       14.35       14.36      2.77 o
  -9   3  12       77.58       91.41     12.53 o
  -8   3  12       48.91       55.26      6.18 o
  -7   3  12        3.01        1.81      3.60 o
  -6   3  12       94.27      111.03     15.70 o
  -5   3  12        3.17        3.22      2.80 o
  -4   3  12       73.54       86.55     16.72 o
  -3   3  12       17.37       15.54      3.74 o
  -2   3  12       15.46        7.49      5.50 o
  -1   3  12      143.81      160.82     38.23 o
   0   3  12       11.43       14.26      3.60 o
   1   3  12       17.44       13.88      3.92 o
   2   3  12        0.21       -0.23      2.21 o
   3   3  12       46.89       58.20     10.77 o
   4   3  12       19.89       36.34     10.05 o
 -10   4  12       53.91       65.92      8.15 o
  -9   4  12        0.26       -0.62      8.36 o
  -8   4  12       50.99       59.29      7.62 o
  -7   4  12        3.75       10.56      2.27 o
  -6   4  12      163.59      202.98     28.55 o
  -5   4  12       21.07       25.88      4.25 o
  -4   4  12        6.66        6.49      5.28 o
  -3   4  12        5.48        6.99      8.05 o
  -2   4  12      118.07      112.40     40.51 o
  -1   4  12        0.09       -0.12      2.84 o
   0   4  12       94.96      101.58     18.45 o
   1   4  12        1.90       -0.82      2.42 o
   2   4  12       17.36       88.91     95.04 o
   3   4  12        8.95       10.72      3.36 o
 -10   5  12        0.92        2.24      3.79 o
  -9   5  12       46.73       43.93      5.83 o
  -8   5  12        0.73        0.03      1.39 o
  -7   5  12        1.88       29.20     45.67 o
  -6   5  12        0.85        2.15      3.50 o
  -5   5  12       34.52       33.54      5.59 o
  -4   5  12       41.33       21.61     10.97 o
  -3   5  12       56.99       77.90     15.26 o
  -2   5  12       33.80      -17.26     43.31 o
  -1   5  12       31.31       48.35     16.33 o
   0   5  12       14.80       18.39      6.46 o
   1   5  12       14.90        8.89      6.15 o
   2   5  12        9.27        8.48      3.35 o
  -9   6  12        4.03        4.26      2.73 o
  -8   6  12       12.24       15.62      3.49 o
  -7   6  12       74.93       58.86     19.07 o
  -6   6  12       21.42       19.32      4.05 o
  -5   6  12       36.60       31.88     19.70 o
  -4   6  12       11.86        7.60      9.47 o
  -3   6  12        1.14       44.63     70.66 o
  -2   6  12      175.89      176.61     44.04 o
  -1   6  12       54.11       63.34     14.99 o
   0   6  12        0.38        2.55      6.66 o
   1   6  12        0.46       -5.38      6.82 o
   2   6  12        6.52        7.12      3.15 o
  -9   7  12        0.77        2.22     15.99 o
  -8   7  12        7.18       16.16      3.61 o
  -7   7  12       62.87       61.59     23.37 o
  -6   7  12       13.39        5.69     28.15 o
  -5   7  12        8.21        3.48     11.25 o
  -4   7  12        6.93        5.03      7.96 o
  -3   7  12       26.38       45.30     18.47 o
  -2   7  12       11.14       18.68      9.68 o
  -1   7  12        6.05        8.36      3.11 o
   0   7  12        2.47        4.58      5.09 o
   1   7  12       12.40       22.07     12.39 o
  -8   8  12        0.56       -0.01     15.45 o
  -7   8  12       87.03      -31.68     47.04 o
  -6   8  12        3.95        5.11     14.13 o
  -5   8  12        0.08       63.36     76.77 o
  -4   8  12        6.84        6.10      7.79 o
  -3   8  12        0.01        3.04      8.14 o
  -2   8  12        8.46        2.92     11.89 o
  -1   8  12        1.60       58.12     82.51 o
  -7   9  12       27.24      -24.83     67.42 o
  -6   9  12        3.12       30.65     58.12 o
  -5   9  12        0.37       -3.29      7.80 o
  -4   9  12        0.09        3.09      5.28 o
  -3   9  12       12.68        9.95      3.47 o
   1 -10  13       71.43       62.47     24.20 o
   2 -10  13        0.30        5.94      2.80 o
   3 -10  13        6.85       13.48      5.24 o
  -2  -9  13       40.03       44.57     18.63 o
  -1  -9  13        1.70       -8.02      8.02 o
   0  -9  13       35.90       40.64      7.94 o
   1  -9  13       44.78       37.09      8.74 o
   2  -9  13        1.81        3.25      2.66 o
   3  -9  13       10.02        6.11      4.06 o
   4  -9  13        1.55        1.97      3.39 o
  -3  -8  13       25.27       22.15     16.04 o
  -2  -8  13      111.53       80.32     80.64 o
  -1  -8  13       42.65       32.23      6.69 o
   0  -8  13      321.37      315.45     54.50 o
   1  -8  13       45.20       44.39     20.69 o
   2  -8  13       10.98        0.19     15.24 o
   3  -8  13        0.01       -0.27      2.37 o
   4  -8  13      120.10      135.56     33.75 o
   5  -8  13        2.39       -0.12      2.84 o
  -4  -7  13        1.97        1.84      2.52 o
  -3  -7  13        0.20       -0.26      9.15 o
  -2  -7  13      191.95      170.10     47.76 o
  -1  -7  13       39.91       48.30     16.06 o
   0  -7  13      129.04      115.90     28.74 o
   1  -7  13      155.62      105.41    101.47 o
   2  -7  13        0.29       -0.08     11.05 o
   3  -7  13        2.84        0.85      2.31 o
   4  -7  13        0.05       -0.62      3.08 o
   5  -7  13       50.31       54.18     14.16 o
  -5  -6  13        1.71       42.81     68.07 o
  -4  -6  13        0.22       44.06     61.41 o
  -3  -6  13       17.41       77.23     77.73 o
  -2  -6  13       57.46       48.94     11.52 o
  -1  -6  13      331.42      -42.95     59.25 o
   0  -6  13      102.77       84.62     17.84 o
   1  -6  13       13.35      117.20    101.41 o
   2  -6  13        5.62        1.67     11.48 o
   3  -6  13       62.08       76.87     13.78 o
   4  -6  13      173.04      161.98     40.12 o
   5  -6  13        3.55        1.40      6.44 o
   6  -6  13       36.54       31.94      6.43 o
  -6  -5  13       56.03       57.16     21.64 o
  -5  -5  13      135.19       54.39     73.43 o
  -4  -5  13       47.63       43.53     14.68 o
  -3  -5  13       20.88       19.77     18.41 o
  -2  -5  13       32.66       42.10     11.10 o
  -1  -5  13        2.61        2.04     10.85 o
   0  -5  13       20.22       20.74      4.94 o
   1  -5  13        0.17       -1.31      4.56 o
   2  -5  13        0.85        2.31      1.87 o
   3  -5  13      171.00      172.82     48.57 o
   4  -5  13       79.71       96.94     24.40 o
   5  -5  13        9.70        7.05      5.97 o
   6  -5  13       34.59       33.87      6.71 o
  -7  -4  13      168.25      162.90     40.23 o
  -6  -4  13        0.57       -2.42     19.45 o
  -5  -4  13        1.34       -5.64     20.18 o
  -4  -4  13       52.64       48.17      8.92 o
  -3  -4  13        6.88        9.73      5.45 o
  -2  -4  13        0.17        2.03      3.36 o
  -1  -4  13       90.72       92.27     20.03 o
   0  -4  13      397.31      401.08     56.12 o
   1  -4  13       29.82       29.93      4.82 o
   2  -4  13        8.42        9.88      2.47 o
   3  -4  13       21.74       17.48     17.89 o
   4  -4  13        2.24       -0.79      2.93 o
   5  -4  13       15.53       25.19      5.36 o
   6  -4  13       32.61       31.26      6.21 o
  -7  -3  13        0.26        0.68      6.95 o
  -6  -3  13        1.34        6.74      2.88 o
  -5  -3  13        0.01        0.09      2.32 o
  -4  -3  13       67.51       64.95     13.21 o
  -3  -3  13        5.80        1.47      5.63 o
  -2  -3  13       16.08       15.98      3.76 o
  -1  -3  13      207.01      140.57    108.33 o
   0  -3  13      186.13      217.20     37.78 o
   1  -3  13      129.99      146.74     27.92 o
   2  -3  13       25.24       32.92      6.36 o
   3  -3  13       83.40       90.83     19.35 o
   4  -3  13       17.51       24.40      7.28 o
   5  -3  13       42.64       43.86      8.39 o
  -8  -2  13        0.48       -2.10      2.10 o
  -7  -2  13       16.98       16.41     11.15 o
  -6  -2  13       41.65       38.63     15.34 o
  -5  -2  13       21.77       22.56      7.46 o
  -4  -2  13       47.84       46.23     11.11 o
  -3  -2  13       38.59       34.76      6.39 o
  -2  -2  13       44.12       35.17     23.23 o
  -1  -2  13        0.24        0.77      6.87 o
   0  -2  13       47.77       -4.86     56.58 o
   1  -2  13       23.86       17.93     12.05 o
   2  -2  13        9.22        2.32      6.60 o
   3  -2  13      174.64      173.12     56.36 o
   4  -2  13       23.49       25.36      7.50 o
   5  -2  13        1.37       -2.88      2.88 o
  -8  -1  13       16.35       11.05     10.70 o
  -7  -1  13       33.29       31.74      7.05 o
  -6  -1  13       11.92        7.94      3.11 o
  -5  -1  13      219.81      195.38     33.32 o
  -4  -1  13        4.84        3.04      2.03 o
  -3  -1  13       37.13       46.11      7.20 o
  -2  -1  13        4.03        8.17      8.87 o
  -1  -1  13      193.70      158.17     49.38 o
   0  -1  13       14.32        6.98      7.28 o
   1  -1  13       11.98        7.44      4.08 o
   2  -1  13        0.79       -1.57      4.17 o
   3  -1  13       45.45       54.89     30.05 o
   4  -1  13        2.46        9.90      4.28 o
   5  -1  13        0.34        2.93      3.34 o
  -8   0  13        0.94       -2.33      6.89 o
  -7   0  13       16.34       18.87      6.34 o
  -6   0  13      196.34      182.92     37.18 o
  -5   0  13      298.61      311.20     38.69 o
  -4   0  13      100.84      105.05     29.62 o
  -3   0  13       33.51       31.43      5.08 o
  -2   0  13      141.06      120.43     34.18 o
  -1   0  13       64.91       58.63     18.06 o
   0   0  13        4.97        3.49      2.20 o
   1   0  13       65.68       77.72     14.05 o
   2   0  13       19.34       22.43      9.83 o
   3   0  13       42.20       52.05      9.53 o
   4   0  13       64.01       68.04     17.50 o
   5   0  13        8.40        0.26      3.22 o
  -9   1  13      141.15      148.18     21.74 o
  -8   1  13       39.20       28.24     36.46 o
  -7   1  13      114.53      125.66     18.31 o
  -6   1  13       32.30       27.35      8.45 o
  -5   1  13       62.54       48.88      9.91 o
  -4   1  13        0.02       -4.29      4.72 o
  -3   1  13      208.78      153.05     41.33 o
  -2   1  13      250.04      257.44     44.55 o
  -1   1  13        1.23        4.87      2.27 o
   0   1  13       27.27       16.59      7.45 o
   1   1  13       14.45       22.20      8.37 o
   2   1  13       16.13       12.88      3.46 o
   3   1  13       50.45       45.84      8.45 o
   4   1  13        7.63        6.51      3.70 o
  -9   2  13       16.40       19.92      6.79 o
  -8   2  13       21.37       26.43      4.53 o
  -7   2  13        0.46       61.65     76.31 o
  -6   2  13       27.55       29.26      6.09 o
  -5   2  13        0.21        0.04      2.09 o
  -4   2  13       95.69       94.41     36.42 o
  -3   2  13      175.72      185.63     46.55 o
  -2   2  13        7.51        7.22     13.21 o
  -1   2  13        0.06        0.11      4.43 o
   0   2  13       31.50       26.04      5.30 o
   1   2  13       12.36       10.20      6.73 o
   2   2  13       25.61       19.42      6.27 o
   3   2  13       10.91        8.64      3.89 o
   4   2  13       60.71       88.48     22.50 o
  -9   3  13       66.57       70.15     19.58 o
  -8   3  13       48.21       50.09      8.19 o
  -7   3  13       25.46       25.06     10.55 o
  -6   3  13        2.36        1.43      4.29 o
  -5   3  13      164.29      165.12     29.45 o
  -4   3  13        4.57       33.39     57.20 o
  -3   3  13       74.10       74.51     13.54 o
  -2   3  13        9.50        7.43      3.07 o
  -1   3  13       27.47       38.61      8.86 o
   0   3  13       22.41       18.91      4.53 o
   1   3  13       11.46       13.62     11.26 o
   2   3  13       53.84      -13.32     42.09 o
   3   3  13        6.93       10.73      3.42 o
  -9   4  13       14.03       14.30     12.39 o
  -8   4  13        1.34       -6.06      7.70 o
  -7   4  13       15.43       19.92      4.43 o
  -6   4  13        2.64        0.87      4.32 o
  -5   4  13       17.54       19.17      6.07 o
  -4   4  13       27.21       13.07      7.32 o
  -3   4  13      110.23       96.33     27.34 o
  -2   4  13       36.97       38.47      7.43 o
  -1   4  13        0.05       -2.13      2.13 o
   0   4  13       21.93       21.08     15.22 o
   1   4  13       12.90       16.67      4.15 o
   2   4  13       19.73       17.35      5.12 o
  -9   5  13        5.36        9.14      5.84 o
  -8   5  13        3.04        1.23      4.07 o
  -7   5  13       11.79        6.12      2.47 o
  -6   5  13       60.13        1.32     40.43 o
  -5   5  13       46.72       56.59     29.72 o
  -4   5  13      132.62      152.91     27.52 o
  -3   5  13        4.89        0.23      6.13 o
  -2   5  13       35.64       34.91      6.72 o
  -1   5  13      116.68      116.50     21.11 o
   0   5  13        0.70        4.49      7.06 o
   1   5  13        0.49       -0.16      7.53 o
  -8   6  13        0.17       -2.97      2.97 o
  -7   6  13      125.74      100.27     35.95 o
  -6   6  13       83.14       10.22     64.82 o
  -5   6  13        8.80       13.33      6.38 o
  -4   6  13       33.52       28.53     14.11 o
  -3   6  13       97.31      100.61     32.54 o
  -2   6  13       78.93       96.17     16.66 o
  -1   6  13        3.12       -1.75      3.89 o
   0   6  13        2.24       -3.89      5.53 o
  -8   7  13       12.07       13.24      4.92 o
  -7   7  13      111.78        0.00     61.44 o
  -6   7  13       71.93      -19.04     50.43 o
  -5   7  13        6.02        1.26     35.02 o
  -4   7  13       29.57       25.61     12.35 o
  -3   7  13        0.38        0.03      5.64 o
  -2   7  13       12.77       12.92     11.55 o
  -1   7  13        7.94       12.80      7.69 o
  -7   8  13        0.27       -7.58      7.69 o
  -6   8  13       84.71      -48.19     48.19 o
  -5   8  13        9.98       12.11     14.88 o
  -4   8  13        2.36        3.96      4.15 o
  -3   8  13       23.48       27.92     13.04 o
   1  -9  14       12.12       19.64      5.91 o
   2  -9  14        4.05        3.71      2.80 o
  -2  -8  14       49.15       29.47     32.38 o
  -1  -8  14      164.36      142.47     39.68 o
   0  -8  14        0.30       -0.94      9.75 o
   1  -8  14       15.47       13.52      3.84 o
   2  -8  14       16.24        6.58      5.66 o
   3  -8  14      167.25      170.75     42.35 o
  -3  -7  14       11.52        5.22      2.96 o
  -2  -7  14       29.17       33.27      6.65 o
  -1  -7  14       25.43       18.76     17.29 o
   0  -7  14       96.06       95.10     17.07 o
   1  -7  14       13.02       27.03      5.43 o
   2  -7  14        0.00       -0.56      2.74 o
   3  -7  14        0.20       -0.73      2.30 o
   4  -7  14        1.85        6.13      3.77 o
  -4  -6  14       11.41       11.25     19.92 o
  -3  -6  14       56.76       53.47     11.29 o
  -2  -6  14       26.61       31.38      9.87 o
  -1  -6  14        0.63       -1.66      6.82 o
   0  -6  14       25.83       18.35      6.55 o
   1  -6  14       89.90       89.99     15.85 o
   2  -6  14       27.04       23.22     17.50 o
   3  -6  14        4.61        6.41      2.84 o
   4  -6  14        6.81        3.89      3.41 o
  -5  -5  14      123.24       -0.14     74.29 o
  -4  -5  14       91.69      112.65     29.09 o
  -3  -5  14        0.75        2.71      3.33 o
  -2  -5  14      111.76       98.87     30.37 o
  -1  -5  14      109.67       70.18     74.73 o
   0  -5  14        0.66       -2.56     12.41 o
   1  -5  14       31.68       24.79     11.97 o
   2  -5  14      188.62      182.50     26.79 o
   3  -5  14        2.89        7.46      2.93 o
   4  -5  14       12.90       17.16      5.84 o
   5  -5  14        8.72       13.36      5.10 o
  -6  -4  14        3.44        8.96      6.43 o
  -5  -4  14       75.56       59.23     18.94 o
  -4  -4  14       12.48        8.94     14.30 o
  -3  -4  14        6.56        5.42      3.71 o
  -2  -4  14       46.60       62.09     17.08 o
  -1  -4  14       31.09       25.49     12.17 o
   0  -4  14      356.69      315.55     53.76 o
   1  -4  14        7.79        2.25      8.48 o
   2  -4  14        0.47       -2.04      5.16 o
   3  -4  14       26.45       24.69      4.32 o
   4  -4  14        8.29        2.19      3.41 o
   5  -4  14       17.18       17.50      5.94 o
  -6  -3  14        4.17        2.33      8.65 o
  -5  -3  14        8.91        0.27     20.16 o
  -4  -3  14       80.29       76.76     22.97 o
  -3  -3  14       40.59       46.39      7.12 o
  -2  -3  14       41.35       34.86      6.99 o
  -1  -3  14       51.52       57.12     10.34 o
   0  -3  14       69.36       62.07     11.61 o
   1  -3  14       43.82       48.76     19.32 o
   2  -3  14        7.00        5.63      2.70 o
   3  -3  14       53.03       46.35      8.99 o
   4  -3  14        6.81        9.47      4.28 o
  -7  -2  14       29.44       21.31      4.83 o
  -6  -2  14       20.53       16.31      3.37 o
  -5  -2  14        0.65        3.34      2.55 o
  -4  -2  14        1.00        2.30      8.02 o
  -3  -2  14       18.95       13.00     15.74 o
  -2  -2  14       18.18       25.31      5.08 o
  -1  -2  14      402.58      381.83     65.96 o
   0  -2  14       12.65       15.12      8.59 o
   1  -2  14      226.81      137.49    127.55 o
   2  -2  14       26.44       21.61      4.61 o
   3  -2  14       99.62       80.82     14.51 o
   4  -2  14       47.11       44.92     12.11 o
  -7  -1  14        0.62        0.81      8.60 o
  -6  -1  14       24.46       25.09      5.41 o
  -5  -1  14       13.87       15.45      3.15 o
  -4  -1  14       70.53       55.26      9.91 o
  -3  -1  14       14.18       14.78      8.38 o
  -2  -1  14      116.09      119.70     31.09 o
  -1  -1  14       66.96       75.15     20.16 o
   0  -1  14        8.85        7.64      2.79 o
   1  -1  14      256.02      200.41     56.65 o
   2  -1  14       12.93       15.45      3.87 o
   3  -1  14       96.01       99.49     17.67 o
   4  -1  14        3.59       -2.91      2.91 o
  -8   0  14       22.44       24.48      5.34 o
  -7   0  14        7.64        3.18     12.83 o
  -6   0  14       10.96       16.03     18.34 o
  -5   0  14       20.25       20.86      4.65 o
  -4   0  14        0.70        0.28      4.70 o
  -3   0  14       44.99       36.74      7.52 o
  -2   0  14       39.09       32.93      9.90 o
  -1   0  14       16.78       17.36      3.93 o
   0   0  14      102.32      111.51     20.26 o
   1   0  14        1.13       -2.21      2.21 o
   2   0  14        0.08        2.00      2.36 o
   3   0  14      156.29      147.56     25.61 o
   4   0  14       20.06       23.48      7.26 o
  -8   1  14        1.99        1.21      2.60 o
  -7   1  14        1.01        0.96      2.35 o
  -6   1  14        0.54       -2.19      2.19 o
  -5   1  14      116.67      125.32     26.72 o
  -4   1  14       10.48        2.88      3.73 o
  -3   1  14       68.66       71.26     25.37 o
  -2   1  14       29.85       42.02      7.62 o
  -1   1  14       22.80       22.96     10.47 o
   0   1  14       11.09       16.34      4.05 o
   1   1  14       66.48       65.48     20.80 o
   2   1  14       29.10       32.88     12.03 o
   3   1  14       25.43       33.86      6.78 o
  -8   2  14        4.81        1.36      1.77 o
  -7   2  14       45.18       47.68     13.73 o
  -6   2  14       81.55      -10.91     48.29 o
  -5   2  14       18.24       18.88     12.50 o
  -4   2  14       64.49       86.35     25.03 o
  -3   2  14        0.26       -2.57      2.57 o
  -2   2  14        0.73        0.67      2.45 o
  -1   2  14        0.73        1.09      2.50 o
   0   2  14       19.42       21.62     12.61 o
   1   2  14       11.79        9.64      6.36 o
   2   2  14        0.66        7.73      5.26 o
   3   2  14       11.80        2.67      3.75 o
  -8   3  14        0.13        3.30      3.11 o
  -7   3  14       78.46        3.12     55.28 o
  -6   3  14        2.19       31.46     51.97 o
  -5   3  14       20.23       31.53     11.35 o
  -4   3  14       86.56       91.28     29.10 o
  -3   3  14       21.28       20.35      4.55 o
  -2   3  14        0.45       -0.47      2.59 o
  -1   3  14        3.72        2.38      4.70 o
   0   3  14       30.21       35.07     11.60 o
   1   3  14        0.18       -2.42      2.42 o
   2   3  14        8.48       10.28      6.48 o
  -8   4  14        4.21       46.36     68.74 o
  -7   4  14        2.26       26.49     55.40 o
  -6   4  14        3.66       -3.65      4.52 o
  -5   4  14       28.59       23.11     29.60 o
  -4   4  14       38.45       37.61     18.24 o
  -3   4  14        5.87        8.64      7.84 o
  -2   4  14        1.35       -3.91      3.91 o
  -1   4  14       15.90       10.78      3.43 o
   0   4  14        5.98       10.00      3.21 o
   1   4  14        0.61       -3.15      3.15 o
  -8   5  14        0.03        3.06      6.48 o
  -7   5  14       27.27       17.17     18.77 o
  -6   5  14       28.19       26.97      7.59 o
  -5   5  14       65.31       71.26     18.34 o
  -4   5  14       42.77       57.24     10.66 o
  -3   5  14       16.16       21.32      5.50 o
  -2   5  14        0.00       -0.68      7.98 o
  -1   5  14      114.95      119.24     28.15 o
   0   5  14       15.36       20.94      7.46 o
  -7   6  14       28.43       15.93     19.75 o
  -6   6  14      147.51      -27.69     47.73 o
  -5   6  14        0.57        5.55     14.95 o
  -4   6  14       38.04       25.99      8.74 o
  -3   6  14       13.55       17.36     14.00 o
  -2   6  14        5.53       -0.40      6.71 o
  -1   6  14       30.79       40.37      7.97 o
  -6   7  14       65.82       73.40     31.32 o
  -5   7  14        0.00       -3.53      3.53 o
  -4   7  14        3.02        1.38     17.17 o
  -3   7  14       95.03      119.43     21.33 o
  -1  -7  15       88.21      119.62     20.76 o
   0  -7  15        8.76        4.64      7.76 o
   1  -7  15        0.36       -1.88      5.60 o
   2  -7  15       31.69       29.46      7.31 o
  -3  -6  15      103.41      112.64     20.54 o
  -2  -6  15      147.65      143.22     41.02 o
  -1  -6  15      232.65      204.59     48.78 o
   0  -6  15        3.51        2.26      9.43 o
   1  -6  15       10.98       13.15      6.93 o
   2  -6  15        0.82       -2.26      2.26 o
   3  -6  15       12.99        3.39      3.77 o
  -4  -5  15       14.75       17.12     11.88 o
  -3  -5  15        1.55        2.06      2.58 o
  -2  -5  15        0.02        3.51      7.71 o
  -1  -5  15        4.31        5.28      7.68 o
   0  -5  15        0.05      100.49    110.66 o
   1  -5  15       88.45       71.81     10.49 o
   2  -5  15       93.33       90.39     13.26 o
   3  -5  15        3.46        2.55      3.56 o
  -5  -4  15       20.46       23.16     16.22 o
  -4  -4  15        7.89      118.30    122.13 o
  -3  -4  15       78.40       64.79      9.57 o
  -2  -4  15        1.07        1.08     10.20 o
  -1  -4  15       11.81       11.37      2.80 o
   0  -4  15       31.34       15.65      5.58 o
   1  -4  15        0.55      117.99    112.15 o
   2  -4  15       75.52       92.11     13.34 o
   3  -4  15       15.33        6.25      4.30 o
  -5  -3  15       35.56       33.39      6.63 o
  -4  -3  15       24.24       35.27     10.40 o
  -3  -3  15        1.89       69.39     86.31 o
  -2  -3  15        6.89        9.91      4.08 o
  -1  -3  15        7.72        4.08     17.67 o
   0  -3  15       48.92       37.85     18.00 o
   1  -3  15        0.08       35.07     69.05 o
   2  -3  15       26.00       37.75      7.43 o
   3  -3  15       54.33       65.45     17.02 o
  -6  -2  15       10.88       11.73      4.09 o
  -5  -2  15        2.99       -3.51     35.69 o
  -4  -2  15        4.31        1.14     11.92 o
  -3  -2  15        1.39       -1.67     13.24 o
  -2  -2  15        0.56        6.06      5.44 o
  -1  -2  15       41.67       45.45      8.76 o
   0  -2  15       52.73       37.96     26.08 o
   1  -2  15        2.52        5.83      5.28 o
   2  -2  15       13.30       17.24      4.19 o
   3  -2  15       22.57       30.24      8.75 o
  -6  -1  15        3.80        4.57      4.71 o
  -5  -1  15        7.55        9.78     31.02 o
  -4  -1  15        9.91        5.55      9.70 o
  -3  -1  15        1.26       -2.21      2.21 o
  -2  -1  15       23.63       24.47      5.61 o
  -1  -1  15       36.05       53.42     15.69 o
   0  -1  15       23.77       22.47      5.53 o
   1  -1  15       17.23       20.65      7.98 o
   2  -1  15        0.02        1.99      3.18 o
   3  -1  15       10.52       15.94      5.77 o
  -7   0  15        0.73       -1.13      7.78 o
  -6   0  15       28.30       24.22     29.89 o
  -5   0  15       29.67       28.21      8.57 o
  -4   0  15        6.61       68.31     87.15 o
  -3   0  15       81.55       73.89     30.43 o
  -2   0  15       73.40       75.77     18.35 o
  -1   0  15       21.22        8.54     10.64 o
   0   0  15       23.30       35.52      9.00 o
   1   0  15       35.40       26.69     26.41 o
   2   0  15        0.51       -0.06      4.28 o
  -7   1  15      122.15      122.01     21.60 o
  -6   1  15       15.27       12.74     10.35 o
  -5   1  15      116.73      -10.38     66.75 o
  -4   1  15       81.47       86.92     32.74 o
  -3   1  15      183.85      153.05     54.51 o
  -2   1  15        0.40       -2.60      9.18 o
  -1   1  15       11.77       19.46      4.43 o
   0   1  15        6.74       13.70      3.75 o
   1   1  15        9.86       11.93      3.55 o
   2   1  15        0.35       -0.57      2.59 o
  -7   2  15        0.40       -8.93     17.99 o
  -6   2  15       47.21       33.53     23.18 o
  -5   2  15        4.02       54.92     76.34 o
  -4   2  15        5.59        9.14      8.64 o
  -3   2  15      183.63      150.91     50.59 o
  -2   2  15        2.57       10.73      3.25 o
  -1   2  15       14.11       10.98      6.00 o
   0   2  15        1.44        0.31      2.43 o
   1   2  15       15.57       12.41      7.24 o
  -7   3  15       41.95       54.72     19.00 o
  -6   3  15        7.20       -2.88     23.72 o
  -5   3  15       87.63       14.54     46.32 o
  -4   3  15        3.86        3.25      3.21 o
  -3   3  15        0.22       -2.19      2.19 o
  -2   3  15        0.00        5.45      7.86 o
  -1   3  15       18.33       27.07     11.19 o
   0   3  15        1.47        2.74      6.67 o
  -7   4  15        3.71        4.80     27.86 o
  -6   4  15       52.89       51.25     13.33 o
  -5   4  15        5.60        6.35     17.35 o
  -4   4  15       18.24       32.18      6.33 o
  -3   4  15       48.04       38.95     12.66 o
  -2   4  15       32.52       27.65      8.13 o
  -1   4  15        0.00       -4.84      7.79 o
  -6   5  15       46.31       33.52     27.39 o
  -5   5  15        1.11        9.30      6.43 o
  -4   5  15        1.89       -1.30      6.48 o
  -3   5  15        6.63        1.67      3.84 o
  -2   5  15       88.59      105.60     19.09 o
  -2  -5  16       44.38       35.45     33.54 o
  -1  -5  16       24.09       20.12      4.70 o
   0  -5  16       18.68        9.75     14.07 o
   1  -5  16       11.45        8.09      8.20 o
  -3  -4  16        0.26        0.93      7.43 o
  -2  -4  16      158.46      151.96     28.47 o
  -1  -4  16        5.62        0.84      2.07 o
   0  -4  16        0.19        1.00      2.52 o
   1  -4  16       55.01       46.00      7.94 o
  -4  -3  16        0.95        0.44      5.81 o
  -3  -3  16        6.63       98.23    116.04 o
  -2  -3  16       21.28       14.68     13.21 o
  -1  -3  16        0.25        0.83      5.32 o
   0  -3  16        9.84       10.85      3.51 o
   1  -3  16        4.05        2.68      3.14 o
  -5  -2  16        0.12       -3.75     14.02 o
  -4  -2  16        8.88       14.45      3.94 o
  -3  -2  16       11.24       12.37      5.66 o
  -2  -2  16        3.64        2.18     13.13 o
  -1  -2  16        2.68        0.81      4.71 o
   0  -2  16        1.76        3.79      4.70 o
   1  -2  16        3.87       89.32     95.28 o
  -5  -1  16        1.77       -1.46     32.53 o
  -4  -1  16        9.46       10.71     10.18 o
  -3  -1  16       30.89       27.11     22.46 o
  -2  -1  16       12.32       11.35      4.08 o
  -1  -1  16       22.65       33.40      6.86 o
   0  -1  16       31.90       40.92      7.82 o
   1  -1  16       28.82       34.72      7.22 o
  -5   0  16        7.21       -3.99      6.74 o
  -4   0  16        6.96       53.46     83.74 o
  -3   0  16       12.81       11.06      8.94 o
  -2   0  16        4.84        2.28     11.75 o
  -1   0  16        0.01        4.36      6.43 o
   0   0  16        9.58       12.84      3.70 o
   1   0  16       81.94       55.63     22.08 o
  -5   1  16        7.48       13.61     10.49 o
  -4   1  16        0.68       31.39     70.95 o
  -3   1  16       30.77       43.14     10.27 o
  -2   1  16       17.41       15.95      4.16 o
  -1   1  16       56.44       65.55     12.03 o
   0   1  16       14.01        8.74      5.62 o
  -5   2  16       22.34        5.94     13.26 o
  -4   2  16        6.19       73.28     87.95 o
  -3   2  16        0.23        0.38      2.51 o
  -2   2  16       18.00       14.81     12.93 o
  -1   2  16       41.69       54.67     14.61 o
  -5   3  16       14.17       28.30      8.59 o
  -4   3  16        4.92        0.48     14.93 o
  -3   3  16        0.02        1.82      6.33 o
  -2   3  16        1.71        7.88      4.17 o
 
